# Supplementary material for: Transcriptome Analysis Identifies a Gene Cluster for the Biosynthesis of Biruloquinone, a Rare Phenanthraquinone, in a Lichen-Forming Fungus Cladonia macilenta
Source: J Fungi (Basel). 2021 May 20;7(5):398. doi: 10.3390/jof7050398 (PMC8161216; doi:10.3390/jof7050398)
Supplement: Supplementary file 1 [file jof-07-00398-s001.zip]

Archive with 2 entries (2 files):
- Supplementary_Table_S1.xlsx
- Supplementary_Figure_S1.pdf
