# Supplementary material for: Transcriptome Analysis Identifies a Gene Cluster for the Biosynthesis of Biruloquinone, a Rare Phenanthraquinone, in a Lichen-Forming Fungus Cladonia macilenta
Source: J Fungi (Basel). 2021 May 20;7(5):398. doi: 10.3390/jof7050398 (PMC8161216; doi:10.3390/jof7050398)
Supplement: Supplementary file 1 [file jof-07-00398-s001.zip › Supplementary_Table_S1.xlsx]

## Sheet: known_PKS
Supplementary Table S1. Known PKS characterized in non-lichenized fungi and PKS identified in Cladonia macilenta
Gene ID or Name	Accessions (NCBI or UniProtKB)	Fungal class	Species	Product(s)	PKS_type	KS domain sequence
OrsA	XP_681178	Eurotiomycetes	Aspergillus nidulans	F-9775; lecanoric acid; sanghaspirodins	NR-PKS	IAVVGMSGRFPNSDTLDEFWRLLETATTTHQVIPESRFNVDDFYDPTRAKHNALLARYGCFLKNPGDFDHRLFNISPREAMQMDPVQRMLLMTTYEALEMAGYSPPTPAAPGDSEQAPPRIATYFGQTIDDWKSINDQQGIDTHYLPGVNRGFAPGRLSHFFQWAGGFYSIDTGCSSSATALCLARDALTAGKYDAAVVGGGTLLTAPEWFAGLSQGGFLSPTGACKTYSDSADGYCRGEGVGVVILKRLADAVRSKDNVIAVIAGASRNCNAGAGSITYPGEKAQGALYRRVMRQAAVRPEQVDVVEMHGTGTQAGDRVETHAVQSVFAPSNGNQREKPLIVGALKANIGHSEAAAGIISLMKAILILQHDKIPAQPNQPIKMNPYLEPLIGKQIQLA…
RADS2	ACM42403	Sordariomycetes	Floropilus chiversii (formerly Chaetomium chiversii)	monocillin II	NR-PKS	IAIVGMAGRGPGCDNVDEFWDLIMSKQDLCREVPKDRFDVDEYYCPNHGQGDKKCTMTTRFGCFMDKPGNFDSRFFHISPREAMLMDPGHRQFLMSTYEALEMAGYSDGHAKATDPTRIAAFYGQVSDDWHDQSHPTLGCDSYTLQGVQRAFGPGRIAWQFKWEGPTYSLDSACASTTSSIHLACMSLLSKDIDMAVAGAANILSFPHSFTCLSKAGVLSDTGNCKTYRDDADGYCRADFVGTVVLKRLEDAVAHNDNILAVVLSSGRNHSGNSTSITTSDAGAQERLFRKVLRNAHVHPDDVSYVEMHGTGTQVGDPAEVGAVGNLFKHRRPADGPIPVGSVKANFGHSEAAAGMASLLKCIKMFQTDTIPPQAGMPHALNPRFPPLSELNIKIPSEP…
FgPKS13	ABB90282	Sordariomycetes	Fusarium graminearum	zearalenone	NR-PKS	IAIVGMAGRGPGSDNVEEFWNVIMSKLDLCEEIPEDRFNLSEFYRSKHDSGCTTTTKFGCFMDKPGHFDNRFFHISPREALLMDPGHRQFLMTTYEALEMAGYSDGATRAVDPARIATFFGQCNDDWHDVSHHTLGCDAYTLQGVQRAFGAGRIAFQFKWEGPTYSLDSACASTASSIHLACTSLLAKETDMAVAGAANVVGYPHSWTSLSKSGVLSDTGNCKTFRDDADGYCRADFVGTVVLKRLEDAIAHNDNILAVVAASGRNHSGNSSSITTSDAKAQEKLYRKMMHNARVSPNDISYVEMHGTGTKVGDPAEMGALASLFSHRRTPKPVVVGGVKANVGHSESKQAAGVASLLKCIMMFQKNILPPQAGMPHALNPNFPPLSEINIEIPSEPST…
Hpm3	ACD39762	Sordariomycetes	Hypomyces subiculosus	hypothemycin	NR-PKS	IAIVGMAGRGPGCENVDEFWDVIMAKQDRCEEIPKDRFDINEFYCTEHGEGCTTTTKYGCFMNKPGNFDSRFFHVSPREALLMDPGHRQFMMSTYEALETAGYSDGQTRDVDPNRIAAFYGQSNDDWHMVSHYTLGCDAYTLQGAQRAFGAGRIAFHFKWEGPTYSLDSACASTSSAIHLACVSLLSKDVDMAVVGAANVVGYPHSWTSLSKSGVLSDTGNCKTYCDDADGYCRADFVGSVVLKRLEDAVEQNDNILAVVAGSGRNHSGNSSSITTSDAGAQERLFHKIMHSARVSPDEISYVEMHGTGTQIGDPAEMSAVTNVFRKRKANNPLTVGGIKANVGHAEASAGMASLLKCIQMFQKDIMPPQARMPHTLNPKYPSLSELNIHIPSEPKEFK…
Rdc1	ACD39770	Sordariomycetes	Pochonia chlamydosporia	radicicol	NR-PKS	IAIVGMSGRGPRSDNIDEFWDVIMQKQDTCTEVPKDRFDIDEFYCEEHGKGNKICTMTTKYGCFMDKPGHFDARFFHISPRESMLMDPGHRHFLMSSYEALEMAGYSDGPTKLTDPNRIAAFYGQVTDDWHDQSHPTLGCDAYTLQGVQRAFSSGRLAWQFKWEGPTYSLDSACASTTAAIHLACMSLLSNDIDMAVAGASNILNYPHSFACLSKSGVLSDTGNCKPYRDDADGYCRADFVGSVVLKRLEDAVADNDNILAVIASSGRNHSGNSTSITSSDPGAQERLFRKVLRNANVSPDDISYVEMHGTGTPVGDPAEMSAVGNVFKHRRRADGPLPVGAVKANFGHSEGAAGMASLLKCIMMFKTDTIPPQAGMPHALNPNFPPLSELNVEIPAEP…
AtCURS2	AGC95321	Eurotiomycetes	Aspergillus terreus	10,11-dehydrocurvularin	NR-PKS	IAIVGMAGKGPGSDDLEEFWDVLLKGLDLHQEVPPDRYDLDEYYSPKHPPAGPGKCTMTCRHGCFMNNPGHFDSKFFHISPREALLMDPAHRLFLMNAYEALEMAGYSDGQTKMTDPTKIATFFGQCNDDWHVVGHRTLGCDAYTLQAVQRAFGPGRLAFQFNWEGPTYALDSACAATSSCIHLACMSLIARDIDMAVAGAANVLSTPHSFTSLSRSGVLSDSGNCKTYRDDADGYCRADFSGAVVLKRLDDAIAHNDNILAVISSSARNHSGNSTSITTSDAAAQERLFHKVLRNARVTPEDISYVEMHGTGTQVGDKAEMGAVSSVFSKRRDGELLPVGAIKANLGHSEAAAGMSSLLKSILMFQKGTIPPQAGMPHTLNPNFPPLHEINIKIPEEP…
AscC	A0A455R5P9	Sordariomycetes	Acremonium egyptiacum	ascochlorine; ascofuranone	NR-PKS	IAIVGSACRLPGANSLDELWDLIAAGRSRLEKVRTDRVNIKESYRASQDPEWTKKREFYGNFIDDVDAFDHAFFNISPREAKYMDPQQRLLLMAAFEAMDSSGYLRSHQRNDGDAVGCFLGASYTEYTENTSAYSPSAFTATSTIRAFLSGKISYHFGWTGPSEVIDTACSASIVAVHRAVQAINAGECPVALAGGVNIITGVNNYFDLGKASFLSQTGQCKPFDDSADGYCRADGVGLVVLKPLSKAVADGDYIQGVIPAIATNQGGIGAPGITVPDGIAQKALYRGILEKAGLKGEDISYVEAHGTGTQVGDPIEIGSIREVFGGAHRASPLHLGSLKANIGHSETAAGVASLLKVLSMVRNRGVPPLQGFKRLNHKIPALELDKMAIPTKLLPWDS…
StbA	A0A193PS74	Sordariomycetes	Stachybotrys bisbyi	ilicicolin B	NR-PKS	IAVVGAGFRLPGASTFEELWEMISEGKTRLEPFRTDRSDLKGSYRAGQDKEWTKKRNFFGNYVEDIDSFDHSFFGISPREAKYMDPQQRLLLLTAWEAMDSAGMLRYHRRERGDNVGCFVGASFNEYVENTSGYSASAFTATGTIRAFLSGKVSYHFGWTGPSEVIDTACSASIVAVHRACQAIKSGECPVAVAGGVNLITGITNYFDLAKASFLSPTGQCKPFDDSGDGYCRADGVGLVVLKSLSQAVADGDHIMGVIPSIATNQGGIGAPGITVPDGIMQRALYKKVLAKSGMRAEDITYVEAHGTGTPVGDPIEIRSIREVFGGAKRPSPLYLGSLKANVGHSETAAGVASLLKVLTMFREQGIPPIANFKRLNHNIPALETDRMAIPTSQMPWNA…
FgPKS14	XP_011321698	Sordariomycetes	Fusarium graminearum	orsellinic acid	NR-PKS	IAIVGMSTNLPGGHNTAQLWETLSSGLNTVQEIPESRFEISDYYTSEKGEPRSMTTEHGAFLDDPFSFDNAFFNISPREAKSMDPQQRILLHAAQDALEDAGYVADSTPSSQRATTGCYIGLATGDYTDNLRDDIDAFYPSGTLRAFHSGRISYFYQLSGPSIVTDTACSSSTVSIYQACRAIQNGDCTTAIAGGVNVITSPDMYLGLSRGHFLSPTGNCKPFDASADGYCRAEGCVLFVLKRLSDAVAEGDRIHGVIRSAQVNQSGNSSSITHPHSPTQTDLLTRLLNQADIDPASVSVVEAHGTGTQAGDSREIETLKLVFGQYHSETNPLVVSSIKGNVGHCEAASGAAGLAKLLLMLRNDEIPKQAGLENMNPALGDLQSSGLVVPRHNMPWNRS…
BcPKS15	AAR90251	Leotiomycetes	Botrytis cinerea	orsellinic acid	NR-PKS	IAVIGMSGRFPSAEDVEEFWEVLQAGKTSHETIPPSRFSISDFHDPTGETKNSLITTHGAFLRHPGLFDNKLFNVSPKEALQMDPLQRLLLLCTYEALEKAGYARDSSTSTHPSKIGTYFGQTVDDWKDINAQMGIDTHYLPSLDRAFHPGRVAHYFKWGGGFYSVDTACSSSLTCAHLACEALNNRELDMTIVAGGSLLGAPEIFSGLGKGGFLSATGGCKTFHDDADGYCRGEALGVVVLKRLEDAVRENDNILAVIKGTERNSNAGAASITYPGQEAQEKLFGRLLRKASVDPHDVGFVEMHGTGTQAGDNVEINSVRKVFAQNRGRDNPLNIGAVKATVGHSEAAAGIASLIKSLLILREGSIPTQPDWPFKLNHKFPDLEASNIMIADGKGRLV…
TmPKS12	KAE8552407	Eurotiomycetes	Talaromyces marneffei	mitorubin	NR-PKS	IAIVGAGCRLPGANSIDELWEILSAGSSRVEKLRSSRFDLSTVSRGSVGPDAKQTAKRELYGNFLDDVESFDSNFFGISPREAMYMDPQQRLLLETAYEALDGSGYLRTHRRGDFDNVGCFIGASYTEYLENTSSYNPTAYTATGTIRAFQSGRISYHFGWSGPSEVIDTACSASLVAVNRACKAIQSGECPMALAGGVNIITGVNNYFDLGKAGFLSTTGQCKPFDETADGYCRADGVGLVALKSLRQAVADGNNVMGVIMGVGTNQGGLSPAITVPYYRAQISLFKNVLNQSGLKSGQISYVEAHGTGTQVGDPIEISSVREVFGGSDRSEFVNMGSLKANVGHSETAAGIGSLMKVLAMLKHGKIPPLAGFKSLNPKIPALEPDYLRIPTELQDWN…
BoPKS1	BAD22832	Dothideomycetes	Bipolaris oryzae	tetrahydroxylnaphthalene	NR-PKS	IAIVGMSGRFPGAANPEALWDLLERGLDVHREVPADRFDAKAHCDPSGKGKNKSHTPYGCFIDEPGLFDPRFFNMSPREAAQTDPMGRLALTTAYEALEMSGYVPNRTPSTKLERIGTFYGQTSDDWREINAAENIDTYFITGGVRAFAPGRINYYFRFSGPSYSVDTACSSSLAAIQLACTSLWAGDCDTACAGGLNVLTNPDIFSGLSKGQFLSKTGSCKTYDNDADGYCRGDGCGSVVLKRYEDAIADKDNILGCILGAATNHSAEAVSITHPHAGAQEYLYNKVLSNAGVDAHEISYVEMHGTGTQAGDGIEMTSVTNAFAPRHRQRTPEQTLHLGAIKANIGHGEAASGINSLVKVLMMMKKNAIPANVGIKGVMNKTFPKDLAQRNVHIETTQ…
EfPKS1	ABU63483	Dothideomycetes	Elsinoe fawcettii	elsinochrome	NR-PKS	IAIVGMSGRFPSAASVDALWELLEKGLDVHRKIPADRFDADAHCDPSGKSKNKSHTPYGCFIDEPGLFDPRFFNMSPREAAQTDPMGRLALVTAYEALEESGYVPNRTPSTKLHRIGTFYGQTSDDWREINAAENVDTYFITGGVRAFAPGRINYYFKFSGPSFSIDTACSSSLAAIQLACTSLWAGDCDTACAGGLNVLTNPDIFSGLSKGQFLSKTGSCKTYDNDADGYCRGDGCGSVILKRYEDAIADKDNILGCILGAATNHSAEAVSITHPHAGNQEFLFKKVLAEAGVDAHEISYVEMHGTGTQAGDGIEMTSVTNAFAPPNRRRTPDEKLFLGAIKANVGHGEAASGINSLAKVLMMFKKNAIPANVGIKGVMNESFPKDLGERNVHIPLKQ…
ElcPKS1	AAN75188	Eurotiomycetes	Exophiala lecanii-corni	tetrahydroxylnaphthalene	NR-PKS	IAIVGYSGRFPDAADNELFWQLLEKGLDVHRPVPPDRFPVESHTDPTSKKKNTSHTPFANFIEKPGLFDARFFNMSPREAAQTDPMQRLMLATGYEAMEMAGIVPDRTPSTKKDRIGTFYGQTSDDWREVNAARTIDTYFISGGVRAFGPGASTTFLSFPDPVSQLILACSSSFAAINVAITSLRANECDTAFTGGANVLTNSDIFSGLSRGHFLSRTGSCKTWDNDADGYCRGDGVCTVIMKRLDDAMADRDPILGVIRGIGTNHSAEAVSITHPCAENQAFLFDKVLKECNVPCNEVNYVEMHGTGTQAGDGIEMQSVTSVFAPRQNRRRPDQPLYVGAVKSNIGHGEAVSGVSALIKVLMMLQKSKIPPHTGIKKQMNKNFAPDLKERNVNIAFQP…
GlPKS1	AAN59953	Leotiomycetes	Glarea lozoyensis	tetrahydroxylnaphthalene	NR-PKS	LAIVGMAGRFPDAASHELLWELLEKGLAVHREVPPDRFPVKTHVDPSGKTVNTSHTPFGCWIENPGLFDPRFFNMSPREAFQTDPMQRMALSTAFEALEMSGYTPNRTPSTRLDRVGTFYGQTSDDWREINAAQEVDTYFITGGVRAFGPGRINYHFGFSGPSFNVDTACSSSAAALQLAYTSLCAKDCDTAIVGGLSCMTNSDIFAGLSRGQFLSKTGPCATFDNDADGYCRADGVGTIIVKRLEDAISDKDNVLAVILGSATNHSADAVSITHPHGGTQEILYRSILRKAGVDPLDIDYVEMHGTGTQAGDGTEMKSVTNVFAPADRKRTAEQPLYLGAVKANVGHGEAASGITALIKVLMMLQKNAIPPHVGIKNTINVGFPKDLAERNVNIAFHK…
NsPKS1	AAD38786	Sordariomycetes	Nodulisporium sp. ATCC74245	tetrahydroxylnaphthalene	NR-PKS	LAIVGMAGRFPDSASHEALWELLEKGIDAHRVIPADRFPVDTHYDPTGKAINTSHTPYGNWIENPGHFDPRFFNMSPREAFQTDPMQRLALTTAYEALEMSGYVPNRTPSTRLDRIGTFYGQTSDDWREINAAQEVDTYYITGGVRAFGPGRINYHFGFSGPSLNIDTACSSSAAALQVACTSLRAKECDTAIVGGLSCMTNSDIFSGLSRGQFLSKEHNCNTFDNDADGYCRADGCASVIVKRLDDALADKDNILAVILGTQTNHSADAISITHPHGPTQSILSSSILDEAGVDPLDVDYVEMHGTGTQAGDGTEMVSVTDVFAPANRHRPADRPLYLGAVKANVGHGEAASGVTALIKVLMMLKKNAIPPHIGIKKEINKTFPKDLGERGVNIAFHK…
TerA	XP_001210231	Eurotiomycetes	Aspergillus terreus	terrein	NR-PKS	IAIVGMAGRFPNSDDLESFWSTLQQGLDLHRRVPPDRFDIDAHYDPTGKKLNSTHTPYGCFIEKPGLFDPRFFNMSQREAYQTDPMGRLALVTAYEALEMSGFVPNRTPSSMLDRIGTFYGQTSDDWRTLNAAEKIDMYYIPGTIRAFATGRINYHFKFKGPSYNVDTACSSSFAAIQLACTSLLAKECDTALAGGLNVMTTPDLFAGLSRAHFLSKTGSCKTFDDGADGFCRGDGVGTVVLKRLEDAEADNDPILAVVLGTATNHSSEAVSITRPHGPAQEALYRKILKHTGVDPVDVSYVEMHGTGTQAGDGTEMKSITNVFAPRDKGRRQPDQLIHLGALKANIGHGEASAGVASLIKTVIMMQKNAIPPHVGIKTTMNKTFPHDLNERGVRIAFK…
PksP/Alb1	EDP55264	Eurotiomycetes	Aspergillus fumigatus	naphthopyrone	NR-PKS	IAIIGMSGRFPEADGIEAFWDLLYKGLDVHKKVPPERWDVDAHVDLTGTKRNTSKVPYGCWINEPGLFDARFFNMSPREALQADPAQRLALLSAYEALEMAGFVPNSSPSTQRDRVGIFMGMTSDDYREINSGQDIDTYFIPGGNRAFTPGRINYYFKFSGPSVSVDTACSSSLAAIHLACNAIWRNDCDTAISGGVNLLTNPDNHAGLDRGHFLSRTGNCNTFDDGADGYCRADGVGTIVLKRLEDAEADNDPILGVINAAYTNHSAEAVSITRPHVGAQAFIFNKLLNDTNTNPHEIGYVEMHGTGTQAGDAVEMQSVLDVFAPDYRRGPANSLYLGSAKSNIGHGESASGVTSLVKVLLMLKQNMIPPHCGIKTKINHNFPTDLAQRNVHIAFKPT…
WA	Q03149	Eurotiomycetes	Aspergillus nidulans	YWA1	NR-PKS	IAIIGMSGRFPEADSPQDFWNLLYKGLDVHRKVPEDRWDADAHVDLTGTATNTSKVPYGCWIREPGLFDPRFFNMSPREALQADPAQRLALLTAYEALEGAGFVPDSTPSTQRDRVGIFYGMTSDDYREVNSGQDIDTYFIPGGNRAFTPGRINYYFKFSGPSVSVDTACSSSLAAIHLACNSIWRNDCDTAITGGVNILTNPDNHAGLDRGHFLSRTGNCNTFDDGADGYCRADGVGTVVLKRLEDALADNDPILGVINGAYTNHSAEAVSITRPHVGAQAFIFKKLLNEANVDPKNISYIEMHGTGTQAGDAVEMQSVLDVFAPDHRRGPGQSLHLGSAKSNIGHGESASGVTSLVKVLLMMKENMIPPHCGIKTKINHNFPTDLAQRNVHIALQPT…
FfPKS4	CAB92399	Sordariomycetes	Fusarium fujikuroi	bikaverin	NR-PKS	IAIIGFSGRFPEADNLDEFWDLLIRGLDVHKPVPEERFARDHYDPTGQRKNTSQVQYGCWLKSAGYFDTQFFHMSPKEAMQTDPAQRLALLTAYEALEMAGVVPDRTPSTQRNRVGVYYGTTSNDWGEVNSSQDVDTYYIPGANRAFIPGRVNYFFKFTGPSIAVDTACSSSLAAINLAITSLKNRDCNTAIAGGTNVMTNPDNFAGLDRGHFLSRTGNCKAFNDGADGYCRADGIGTLILKRLPDAIADSDPIFGVILGAHTNHSAESVSITRPLADAQEYLFKKLLNETGIHPHDVSYVEMHGTGTQAGDAVEMRSVLNSFAFDHSRPRDKSLYLGSVKANVGHAESASGVLAIIKVLLMMQKNTIPPHCGIKTKINQGFPKDLDHRGVRIALKDSV…
FgPKS12	AAU10633	Sordariomycetes	Fusarium graminearum	aurofusarin	NR-PKS	IAIVAMSGRFPDAADLSEFWDLLYEGRDVHRQIPEDRFNAELHYDATGRRKNTSKVMNGCFIKEPGLFDARFFNMSPKEAEQSDPGQRMALETAYEALEMASIVPDRTPSTQRDRVGVFYGMTSDDWREVNSGQNVDTYFIPGGNRAFTPGRLNYFFKFSGPSASVDTACSSSLVGLHLACNSLWRNDCDTAIAGGTNVMTNPDNFAGLDRGHFLSRTGNCNTFDDGADGYCRADGVGTIILKRLEDAEADNDPILGVILGAYTNHSAEAVSITRPHAGAQEYIFSKLLRESGTDPYNVSYIEMHGTGTQAGDATEMTSVLKTFAPTSGFGGRLPHQNLHLGSVKANVGHGESASGIIALIKTLLMMEKNMIPPHCGIKTKINHHFPTDLTQRNVHIAK…
AoiG	XP_023094012	Eurotiomycetes	Aspergillus oryzae	O-methyldiaporthin	NR-PKS	IAIIGFSGRFPEADGLNEFWELLQQGLDVHKPIPADRFDLEAHYDATLREKNTSRIKHGCWIRSPGSFDARFFQMSPREACQTDPAQRLALLTAYEAMEMAGFVPDRTPSSQRDRVGVYYGMTSDDWREVNSSQDIDTYFIPGGIRAFVPGRINYFFKFSGPSITVDTACSSSLAAIHTACNALLNSDCDTALAGGTNILTNPDNFAGLDRGHFLSSTGNCKTFDDDADGYCRADGVGTVILKRLQDAIADNDPIFGVIVGARTSHSAEAVSITRPLADAQAHLFRKLLAESGIHPHEISYIEMHGTGTQAGDAVEMKSVLDSFARDDSRAPDRPLHLGSVKANVGHGESASGVTALIKVLLMMQKNRIPPHCGIKGRINRHFPTDMEYRNVHIPFMET…
StcA	Q12397	Eurotiomycetes	Aspergillus nidulans	sterigmatocystin	NR-PKS	LAIVSMSGRFPEAPSTDSFWDLLYKGLDVCKEVPLRRWDVKTHVDPSGKARNKGATRWGCWLDFAGEFDPRFFSISPKEAPQMDPAQRMALMSTYEAMERGGIVPDTTPSTQRNRIGVFHGVTSNDWMETNTAQNIDTYFITGGNRGFIPGRINFCFEFSGPSYSNDTACSSSLAAIHLACNSLWRGDCDTAVAGGTNMIFTPDGHTGLDKGFFLSRTGNCKAFDDAADGYCRAEGVGTVFIKRLEDALAENDPILATILDIKTNHSAMSDSMTRPFKPAQIDNMSALLSTAGISPLDLSYIEMHGTGTQVGDAVEMESVLSLFAPDETFRPRDKPLYVGSAKANIGHGEGVSGVTSLIKVLLMMKNDTIPPHCGIKPGSRINRNYPDLPARNVHIAFE…
AflC	ACH72912	Eurotiomycetes	Aspergillus ochraceoroseus	aflatoxin	NR-PKS	LAIVSMSGRFPEAPSTDSFWDLLHKGLDVCKEVPLRRWDVNTHVDPSGRAHNKGATRWGCWLDFAGDFDPRFFSISPKEAPQMDPAQRMALMSTYEAMERGGIVPDTTASTQRNRIGVFHGVTSNDWMETNTAQNIDTYFITGGNRGFIPGRINFCFEFSGPSYSNDTACSSSLAAIHLACNSLWRGDCDTAVAGGTNMIFTPDGHTGLDKGFFLSRTGNCKPFDDAADGYCRAEGVGTVFIKRLEDALADNDPILGTILDIKTNHSAMSDSMTRPYTPAQVDNMSAVLSTAGVSPHDLSYIEMHGTGTQVGDAVEMESVLSLFAPNEAFRPQDKPLYVGSAKANIGHGEGVSGVTSLIKVLLMMKHNTIPPHCGVKPGSKINHNYPDLPARNVHIAFE…
ApPKSA	Q12053	Eurotiomycetes	Aspergillus parasiticus	aflatoxin	NR-PKS	LAIVSMSGRFPESPTTESFWDLLYKGLDVCKEVPRRRWDINTHVDPSGKARNKGATKWGCWLDFSGDFDPRFFGISPKEAPQMDPAQRMALMSTYEAMERAGLVPDTTPSTQRDRIGVFHGVTSNDWMETNTAQNIDTYFITGGNRGFIPGRINFCFEFAGPSYTNDTACSSSLAAIHLACNSLWRGDCDTAVAGGTNMIYTPDGHTGLDKGFFLSRTGNCKPYDDKADGYCRAEGVGTVFIKRLEDALADNDPILGVILDAKTNHSAMSESMTRPHVGAQIDNMTAALNTTGLHPNDFSYIEMHGTGTQVGDAVEMESVLSVFAPSETARKADQPLFVGSAKANVGHGEGVSGVTSLIKVLMMMQHDTIPPHCGIKPGSKINRNFPDLGARNVHIAFE…
CTB1	AAT69682	Dothideomycetes	Cercospora nicotianae	cercosporin	NR-PKS	IAILAASGRFPQSSSMDQFWDVLINGVDTHELVPPTRWNAATHVSEDPKAKNVSGTGFGCWLHEAGEFDAAYFNMSPREAPQVDPAQRLALLTATEALEQAGVVPNRTSSTQKNRVGVWYGATSNDWMETNSAQNVDTYFIPGGNRAFIPGRVNYFHKFSGPSYTIDTACSSSLAALHMACNALWRGEVDTAIVGGTNVLTNPDMTAGLDAGHFLSRSGNCKTFDDEADGYCRGEAVVTLILKRLPDAQADKDPIQASILGIATNHSAEAASITRPHAGAQQDLFQQVLTETGLTANDISVCEMHGTGTQAGDSGETTSVVETLAPLNRSGSAVRTTPLYIGAVKSNVGHAESAAGVSSLAKILLMLKHSKIPPHVGIKTKLNHRLPDLAARNTHIARS…
FSR1	CCE67070	Sordariomycetes	Fusarium fujikuroi	fusarubin	NR-PKS	LAIVAMSGRFPGAKDNEAYWDLLYKGLDVHKPVPSLRWDQQTHVDPTGAGKNTSATPFGCWLDDPSEFDARFFNISPREAPQIDPAQRLALMTAYEAIEQAGIVPDATPSTRPDRVGIFYGVTSNDWMETNSAQNIDTYYIPGGNRAFIPGRINYFFKFSGPSYAVDTACSSSLAGIHLACNALWQGDVDTAIAGGTNVLTNPDYHAGLDRGHFLSRTGNCKTFDDGADGYCRGEGVATIIIKRLDDAIAENDPILGVVLGAHTNHSAESESITRPHVGAQRVIFNKILNEAAVDPYSVSYVEMHGTGTQAGDATEMSSVLETFAPPVAEGKVARPESQKLYIGSAKANIGHGEAASGVCSVIKVLQMLKKDTIVPHCGIKNKINHRFPTDLEQRNVRI…
LpPKS1	AAS92537	Dothideomycetes	Leptosphaeria maculans	sirodesmin	NR-PKS	IAIVSMSGRFPESPSTESFWDLLYNGLDVCKEVPLRRWNVKTHVDPSGKTRNKGATKWGCWLDFYDQFDPKFFSISPKEAPQMDPAQRMALMSTWEAMERGGIVPDTTPSTQRNRIGVFHGVTSNDWMEVNTAQNVDTYFITGGNRGFIPGRINFCFEFSGPSYANDTACSSSLAAIHLACNSLWRGDCDTAVAGGTNMIFMPDGHTGLDKGFFLSRTGNCKTFDDQADGYCRAEGVGTIFLKRLEDAIADGDLILGTILATQTNHSSMSESITRPFAQAQIDNMSAVMDMACVEANSISYVEMHGTGTQVGDAEEMKSVLTCFAPNEKTRENNPLFIGSAKANVGHGEGVSGVTSVIKVLLMMQHNIIPPHCGIKPGSRINRNFPDLKARNVNIAFEP…
DsPKSA	AAZ95017	Dothideomycetes	Dothistroma septosporum	dothistromin	NR-PKS	LAIVSMSGRFPEAQSTDAFWDLLYKGLDVVKEVPKRRWDVETHVDPTGRARNKGATKWGCWLDFAGEFDPRFFSISPKEAPQMDPAQRMALMSTWEAMERGGIVPDTTPSTQRNRIGVFHGVTSNDWMETNTAQNIDTYFITGGNRGFIPGRINFCFEFSGPSFTNDTACSSSLAAIHLACNSLWRGDCDTAVAGGTNMIFTPDGHAGLDKGFFLSRTGNCKPFDDKADGYCRAEGVGTVMVKRLEDALADGDPILGTILDAKTNHSAMSDSMTRPFVPAQIDNMEACLSTAGVDPTSLDYIEMHGTGTQVGDAVEMESVLSVFAPNEQFRGKDQPLYVGSAKANIGHGEGVSGVTSLIKVLLMMQNNTIPPHCGIKPGSKINHNYPDLAARNVHIAFE…
NhPKS1	XP_003039929	Sordariomycetes	Nectria haematococca	fusarubin	NR-PKS	LAIVAMSGRFPGAKDNEAYWDLLFQGLDVHKPVPSLRWDAQTHVDPTGKTKNTSATPFGCWLDDPAEFDARFFNISPREAPQIDPAQRIALMTAYEAIEQAGIVPDATPSTRPDRVGVFYGVTSNDWMETNSAQGIDTYFIPGGNRAFIPGRINYFFKFSGPSYAVDTACSSSLAGIHLACNSLWRGDIDTAIAGGTNVLTNPDFTSGLDRGHFLSRTGNCKTFDDGADGYCRGEGVATLIIKRLDDAIAENDPILGVILGAYTNHSAESESITRPHVGAQRAIFSKILSEAAVDPYTVSYVEMHGTGTQAGDATEMASVLDTFAPPLVNGKKARSDEQALFLGSAKANIGHGEAASGASSVIKVLNMMQKNMIVPHCGIKTKINHKFPTDLLQRNVHI…
PhnA	A0A142C799	Eurotiomycetes	Penicillium herquei	herqueinone	NR-PKS	IAIVGYSGRFPSAASNDAFWELLRSGQDVHREVPRDRFEWEKYYDPTGKKKNTSRVKYGCWIDEPGVFDTRFFNMSPKEAENTDPAQRLAITTTYEAMEMAGMVRNRTASTQQDRIGVFFGTTSDDWREVNSGQDVGTYFIPGGNRAFVPGRISYFFRFSGPSLSIDTACSSSFAAIQAACSYLWRGECDAAIAGGTNVLTSPDNFAGLDRAHFLSTTGNCNAFDDEASGYCRSDAVGSVVLKRLEDAEADNDPIFGVILGTNTNHCGQTESITRPHEGDQISVFKNIIRHSGIDPTDVSYIEMHGTGTQAGDATEMNSVLSAFVPKYKRTEMSPQRPLFIGSAKANIGHAESASGVSSLIKVMEMMKHNEIPPHCGIKNRINHNYPLDLAQRGVNIAF…
NvPKS35	Neo_002749	Sordariomycetes	Neocosmoapora vasinfecta	red perithecial pigment	NR-PKS	IAIIGYSGRFPDSASNEAFWDLLRAGKDVHREVPEDRFNWRTHYDPTGKTKNTSRVKYGCWIEEPGLFDARFFNISPREAENTDPAQRLAITTVYEAMEMAGMVPNRTPSTQQDRIGCFFGTTSDDWREVNSGQDVDTYFIPGGNRAFVPGRISYFFRFSGPSLSMDTACSSSFAAIQTACAYLWRGECDTAVAGGTNVLTNPDNFVGLDRGHFLSTTGNCNAFDDEASGYCRADAVGSVILKRLEDAEMDNDPIFGIISGATTNHCGQTDSITRPHEGDQTSVFKRIIRHAGVNPLDVSYVEMHGTGTQAGDATEMNSVLSVFVPGHQRMPRHPLYLGSAKANIGHAESASGVSSLIKVLMMMKYNEIPPHCGIKTKINHNYPLDLKDRNVNIASGPT…
EncA	XP_746435	Eurotiomycetes	Aspergillus fumigatus	endocrocin	NR-PKS	IAIVGMACRFPGGANDLNQFWDLLEQGADVHRRVPADRYDVESHTDTSGKSRNTSLTPFGCFIDQPGLFDAGFFDMSPREAMQTDPMHRLALMTAYEALEQAGFVPNRTESTHLKRIGTFYGQSCDDYREANAGQEVDTYYIPGGCRAFAPGRINYFFKFSGPSFDCDTACSSSLATIQMACTSLQHGDTNMAVAGGLNILTNSDGFAGLSRGHFLSKTGGCKTFDCNADGYCRADGIGSIVLKRLDDAQRDNDHIFGIILAAATNHSARAISITHPHAPSQAELYRDILTRAGVSPLDVDFIEMHGTGTQAGDSTEMESITSVFSPGVPKRSRPLYIGSVKANVGHGEAAAGVMSLIKVLLVLQRQAIPKHVGIKTALNPRFPNLDRLNVRIPHDQVP…
MdpG	XP_657754	Eurotiomycetes	Aspergillus nidulans	emodin	NR-PKS	IAIIGMSCRMPGGATDTEKFWELLEQGLDVARKIPADRFDVETHYDPKGKRVNTSHTPYGCFIDEPGLFDAPFFNMSPREAQQTDPMQRLAIVTAYEALERAGYVANRTPATNLHRIGTFYGQASDDYREVNTAQEISTYFIPGGCRAFGPGRINYFFKFSGPSFSCDTACSSSLATIQAACTSLWNGDTDMVVAGGMNVLTNSDAFAGLSHGHFLSKTPGACKTWDVNADGYCRADGIGSIVMKRLEDAEADNDNIIGIIRAAATNHSAEAISITHPHAGAQAYLYRQVMSSAGIDPLDVSFVEMHGTGTQAGDSVEITSITDIFAPITKRRSAQQPLHIGAVKANVGHGEAVAGVTALLKVLLMYQKNAIPPHVGIKNSLNPLFPKDLDKRNLHIPY…
AdaA	XP_001394705	Eurotiomycetes	Aspergillus niger	TAN-1612	NR-PKS	LAIVGMACRMPGGANDLDLFWELLAQGRDTHTTVPADRFDLETHYDPTGETENATRTPFGNFIDQPGLFDAGFFNMSPREAEQTDPMHRLALVTAYEALEMAGIVSGRTPSSNPKRIATFYGQASDDWRELNASQNIGTYAVPGGERAFANGRINYFFKFGGPSFNLDTACSSGLAAVQAACSALWAGEADTVLAGGLNIITDPDNYAGLGNGHFLSRTGQCKVWDQSADGYCRADGVGSVVIKRLEDAEADNDNILAVVLSAATNHSAEAISITHPHAGAQKENYTQVLHQAAVNPLDISYVELHGTGTQAGDAQEAESVLDIFAPRAHRRRADQPLHLGAVKSNIGHGEAAAGIASLLKVLLMYQKNEIPAHIGIPTVINPAIPTDLEQRQVYLPRT…
VrtA	ADI24926	Eurotiomycetes	Penicillium aethiopicum	viridicatumtoxin	NR-PKS	LAIVGMACRMPGGANNVEEFWQLLEQGRDACTTVPPDRFDLETHYDPTGKTENAAQTPYGNFIDRPGYFDAAFFAMSPKEAEQTDPMQRLAIVTAYEAMEMAGLVIGRTQSTRRDRIGSYYGQASDDWRELNASQNIGTYAVPGGVRGFTVGRINYFFKLSGPCLCIDTACSSSMAAVHAACTALWAGDVDVALAGGVNIITDPDNYAGLGNAHFLSPTGQCKVWDKGADGYCRAEGIGSVVIKRLEDAEADNDNILAVVLSAATNHCADAISITHPHAGHQKDNCRRVLRKAGVSPMQVSYVEMHGTGTQAGDAIESESVLDVFAPLKPLRRPDQRLHLGAVKSNIGHGEAAAGISSLIKMLLMFQKNAIPPHIGIRTEMNPQLPKDLGRRNAGLVFE…
PtaA	AGO59040	Sordariomycetes	Pestalotiopsis fici	pestheic acid	NR-PKS	IAIVGMSCRMPSGATDTEKFWELLEKGLDVHRKIPADRFDVETHHDPTGKRVNTSITPYGCFIDEPGLFDAGFFNMSPREAQQTDPMQRLALVTAYEALERAGYVANRTSATNLHRIGTFYGQASDDYREVNTAQEISTYFIPGGCRAFGPGRINYFFKFSGPSYSIDTACSSSLATIQAACTSLWNGDTDTVVAGGMNVLTNSDAFAGLGNGHFLSKTPNACKTWDCEADGYCRADGIGSIVMKRLEDAEADNDNILGVILGAGTNHSADAISITHPHAPSQAFLYRQILRDAALDPFDVSFVEMHGTGTQAGDSEEMQSVTEVFAPIANKRRTSKQPLHIGAVKSNVGHGEAVAGVTALIKVLLMFQKEAIPPHAGIKNSINPGFPKDLDKRNINIP…
AusA	XP_681652	Eurotiomycetes	Aspergillus nidulans	austinol	NR-PKS	IAVTGMACRYPQADSVEELWRILDLGQCTVSPMPNSRLKSGSLQREPKGPFFGNYLARPDAFDHRFFGISAREAESMDPQQRVLLQVAYEAMESAGYCGLRRSKLPDDIGCYVGVGCDDYSENVGSRNATAFSATGTLQAFNSGRISHYFGWSGPSVTVDTACSSAAVAIHLACQAIRTNDCAIAVAGGVNIMTDPRWSQNLAGASFLSPTGASKAFDADANGYCRGEGAGLLVLRPLEAALRDGDPIHAVITGTSVNQGANCSPITVPDSNSQRSLYLKALSLSGLTPDVVGYVEAHGTGTQVGDPIEFESIRKTFSGPNRATKLYVGSIKDNIGHTETSSGVAGMLKTILMIQKRRIPKQANFRRLNPRITLNERNHIEIPTQSIDWEAEKRVAMVT…
MpaC	ADY00130	Eurotiomycetes	Penicillium brevicompactum	mycophenolic acid	NR-PKS	IAITGMACRYPNADTLAQLWDLLELGRCTVKSPPESRFHMSDLQREPKGPFWGHFLERPDVFDHRFFNISAREAESMDPQQRVALQVAYEAMESAGYLGWQPNGLSRDIGCYVGVGSEDYTENVASRNANAFSITGTLQSFIAGRISHHFGWSGPSISLDTACSSAAVAIHLACKALQTNDCKIALAGGVNVLTNPRVYQNLSAASFLSPSGACKPFDASADGYCRGEGAGLFVLRPLQDAIDNGDPILGVIAGSAVNQGSNNSPITVPDAEAQRSLYNKAMSLAGVSPDEVTYVEAHGTGTQVGDPIELDSLRRTFGGPQRRNSLHIGSIKGNIGHTETSSGAAGLLKTILMLQQQRIPRQANFNQLNPKVKSLTPDRLVIASESTEWASTERVAMVS…
PkbA	XP_664052	Eurotiomycetes	Aspergillus nidulans	cichorine; aspercryptin B	NR-PKS	IAIIGMGCKFPGADTLDEYWQLLAQGTSMCRTMPEERFKTSSLRRSPGEKLKFWGNFVNDVDAFDHRFFKKSSREAASMDPQQRLVLQVAYQTLESAEYSGLSGIKASRDVGCYLGLCASDYTDNVASHPPNAFSSLGTLRAFLSGKISHFFGWTGPSITYDTACSSSAVAIQAACRALQTGECSMALAGGVSLYTSPNFYQNLSAASFLSPTGPTKPFDAKGDGYCRGEGVGLVFLKPLSSALADHDNIMGVIAAAAVNQNQNSTAITVPHSESQIELYRKVVSEAGLHPHDVSFVEAHGTGTPVGDPIEFTSIRTVFGGSNRANPLAIASVKGNIGHTEGASGVASLIKTVLMLQRGLIPMQANHTTLNPKIAPLEQDKVIIPHTTQPWSANFKAAC…
ATEG_03629	XP_001212807	Eurotiomycetes	Aspergillus terreus	5MOA	NR-PKS	IAIVGMGCRFPGADSLEEYWKVIESATSMLGDLPEGRFPKTNLRRDPNGKIPLNGNFLRHPDLWDHRFFKRSSREAASMDPQHRLALEVAYEALESAGYFAQRSPAKDIGCYMGVAASDYEDNVASHAPTAFSVLGMVRAFTSGKISHFFGLSGPSLVFDTACSSSLVAIHTACRALQANECSMALAGGVNVITSPTLHQNLGAANFLSPTGGSKSFDDRADGYCRGEGAGIVLLKRLDRAIAEKDRILGVIAGSAVNQNDNAYPVTVPVSMSQTALYRRVLDMSGLSPRPVSYVEAHGTGTPKGDPIECASIREVFGGQVNRKLYFGSVKANIGHAEAASGVAGLIKVLLMMQKRSIPPQALFASLNKSIPPLEPDNMAIAQRVTPWSEEFYAACVNN…
Trt4	Q0C8A4	Eurotiomycetes	Aspergillus terreus	terretonin	NR-PKS	MACRYPQADSMEELWKILEQGHCTVSPMPKNRFKLDELQREPKGPFWGNFLSRPDTFDHRFFKISAREAESMDPQQRLLLQVAYEAIESAGYCGLRASQLPQDVGCYVGVGTEDYSENVASRNATAFSATGTLQAFNSGRVSHYFGWTGPSVTIDTACSSAAVAIHLACQALQTNDCSMAVAGGVNVMTDPRWSQNLAAASFLSPTGASKAFDADANGYCRGEGAGLVVLRPLEAALRDGDPIHAVITGTSVNQGANCSPITVPDSNSQTTLYLKALSISGIKPDVVTYVEAHGTGTQVGDPIEFQSIRKTFAVPHRTERLYVGSIKDNIGHTETSSGVAGMLKTILMLQKRRIPKQANFTRLNPMITLQKEDQIFIPVESTDWKAEKRVAMVTNYGAA…
CHGG_10128	XP_001228055	Sordariomycetes	Chaetomium globosum	5MOA	NR-PKS	VAVVGLACRFPGADSLEEYWQLLLSKASMLGKLPTERFPTKGLRRTPKDDIPFIGNFLRDGYAFDNKFFNRSPREASAMDPQHKLILQVAYEALETAGYFSHGSSPSDVGCYVGVAASDYEDNVASHLPTAFSVLGMVRAFVSGKISHFFNLSGPSMVFDTACSSSAVAIHTRMPGSQEWGVLSWPSAGGVNVITSPVLHQNLAAANFLSPTGESKAFDARADGYCRGEGAGMVVLKKYSTALADGDHIYGIIAGSAVNQNDNCAAITVPVSKSQTALYKRVLKMGRMDPEKVSYVEAHGTGTPKGDPIECASIREVFGNQPSRKLHFGSVKASIGHTEAASGVAGLIKVLLMMHHRTIPPQASFQTLNPNIPPLGPSNMEIALTPRDWNGEFLAACVN…
AdrD	B6HV32	Eurotiomycetes	Penicillium chrysogenum	andrastin	NR-PKS	IAITGMGCRYAQADSPEQLWEMLELGQCGVSALPNERFKMDKLRREPKGPFWGNYLANPDVFDHRFFGISAREADAMDPQQRLLLQVGYEAMESAGYCGLRNPNVPTDIGCYVGVGSDDYTENVGSTHANAFSATGTLQAFCTGRLSHYFGWTGPSVVVDTACSSAAVSIHLACKALQTNECSIAVAGGVNVMTSPRVTQNLAAASFLSPTGASKAFDATANGYCRGEGAGLVVLRPLADAIRNGDPILAVIGGSAVNQGSNCSPITVPDSNSQRSLYRKALLASGIPPEDVTYVEAHGTGTQVGDPIEFDSIRKAFGGPGRSEKLHVGSIKDNIGHTETASGVAGLLKTVLMMQKQQIPKQANFVQLNPKIPALDDAEIAIPTKSIHWPSAATSSSNA…
NvfA	XP_024677082	Eurotiomycetes	Aspergillus novofumigatus	novofumigatonin	NR-PKS	IAVTGMACRYPQANSVEELWEMLELGKCAVKPLPNDRLKMVELLREPKGPYWGHYLEEPDMFDHRFFGISAREAATMDPQQRLLLQVAYEAMESAGYCGLRSSQIPRDVGCYVGVGSDDYTDNVGSHHANAYSAPGTLQAFNTGRISHYFGWSGPSVVVDTACSSAAVAIHLACQALRTKDCSVAIAGGVNVMTSPKVTQNLAAASFLSPTGASKAFDADADGYCRGEGAGLVVLRPLEDAISDVDPILAVITGTAVNQGSNCSPITVPVSESQMSLYGKSLAASGIAPEDVTYVEAHGTGTQVGDPIEFDSIRRMFGGRHRSEELYVGSIKDNIGHTETSSGVAGLVKTILMMQKGRIPKQANFSRLNPKIPAPEGDRIVIPKQSTDWKSARRVAMVT…
AfoE	XP_658638	Eurotiomycetes	Aspergillus nidulans	asperfuranone	NR-PKS	IAIVGMSVKTAGADDLDEFVAMLKTGQSQHIPITRDRLMHDMLFRENADADPKRKFYGCFFRDGDAFDHKFFKRSPRESAAMDPQSRIVLQAAYQAVEQSGYFVEDHNGYTPDGRDKMHVGVYLGSCGVDYEHNISCYDPNAFTATGALKSFITGRVSHHFGWTGPCMTFDTACSSSAVAIHTACRNLLSGECTAALAGGSNTVTNMNWFQNLAAGSFVSPTGQCKPFDDDADGYCRAEGAAFVYLKRLSDALRDGNQVIATIAASAVYQNENCTPLFVPNSPSLSHLFKDVMRQAKVTANDVSLVEAHGTGTPVGDPAEYESILAALGGPSRKKKLPIGSVKGHIGHTEGASGAIALVKIIMMMREGFIPPQASFKTMNKKIPVKADDNIEVVTRLRA…
PkfA	XP_660834	Eurotiomycetes	Aspergillus nidulans	aspernidine A	NR-PKS	IAVVGMSIKTAGADDVDEFAQMLRTGTSQHQAIMEDDINFNTPWRTDKGSRTWYSNLIRDRSQFDHSFFKMSPREAAAMDPQHRLFLQAAYQAVEQSGYFLEPGHNETKLPEDSVGVFHVSCYDPNAYTATGNLRAFLAGRVSHHFGWTGPALTLDTACSSSAVAIHLACRSILSGECSAALAGGVAVMSSPFWFQNLGAASFLSPTGQCKPFDEKGDGYCRSEGIGCVMLKKMSAAVANNDQILGCIGASAVHQNQNCTAVVVPNKPSLAPLFKQVISKSGLTPADISLVEAHGTGTAVGDPAEYASIADALNVASRPSPLILGSVKGHIGHTEAAAGVVSLIKVLMMMNEGFIPPQASHTRLSPRITAATDKLRISTSLRPWETDQKAALVNSYGAS…
AzaA	EHA28237	Eurotiomycetes	Aspergillus niger	azanigerone A	NR-PKS	IAVIGMSCKVAGADDVDEFWDLLCKAESQHQEVPKERFGFESAFREVDPTRKWYGNFINEHDCFDHKFFKKSAREIAATDPQQRQMLQVAYQAVEQSGYFTTPKSDKDRKIGCYIGVCAADYEYNVACHPPNAFMATGNLKSFVAGKISHWFGWTGPGLCIDTACSSSLVAVHQACQAILTGDCTAALAGGANIITHPLWYQNLAAASFLSPTGQCKPFDASADGYCRGEGFAAVFLKKMSAAIADGDMIIGSIKATAVNQNQNCTPVFVPNAPTLSDLFRDVLDRSQLTANQITVVEAHGTGTQVGDPAEYESIRNVLGGPSRSTPLLFGSVKGLVGHTECTSGAVSLVKTLLMQQHEAIPPQPSFDRLNPEIPVSESDNMQIATRFSPWTAEYRAAL…
MpPKS5	AGN71604	Eurotiomycetes	Monascus pilosus	rubropunctatin	NR-PKS	IAVIGMSCKVAGADDLEEFWKLLCKGESQHQEVPKERFTFDTVFRELDTNRKWFGNFIRDHDVFDHKFFKKSPREIASTDPQQRHMLQIAYQAVEQSGYFCNPSVDKQIGCYIGVCAADYENNIACHAPNAFSATGNLKSFIAGKISHYFGWTGPGLTIDTACSSSAVAVHQACKAILSGECTAALAGGTNVMTHPLWFQNLAGASFLSPTGQCKPFDAHADGYCRGEGIAAVFLKKLSTAIEDGDQILGTIASTAVYQNQNCTPIFVPNSPSLSELFKDVTREAHLVPKQITVVEAHGTGTPVGDPAEYESILGVLGGSNRSTPLHFGSVKGLIGHTECTSGVISLIKVLLMINEGYIPPQASFTTMNPSIKALPEHNMKIATKLTPWNEDFRAALIN…
PksCT	BAD44749	Eurotiomycetes	Monascus purpureus	citrinin	NR-PKS	IAVIGMACRLPGAEDHEGFWEILKTGQSQHREVPEDRFGMATAWREADKRKWYGNFIDNYDTFDHKFFKKSPREMASTDPQHRLMLQVAYQAVEQSGYFRNNGTNRRIGCFMGVGNVDYEDNIACYPANAYSATGNLKSFLAGKISHHFGWTGPSLTLDTACSSSSVAIHQACRSILSGECNGALAGGVNVITSPNWYHNLAGASFLSPTGQCKPFDAKGDGYCRGEGVGAVFLKRLSSAIADGDQVFGVIASTKVYQNQNCTAITVPNAISLSELFTDVVRQARLEPKDITLVEAHGTGTAVGDPAEYDGIRAVFGGPIRSDVLSLGSVKGLVGHTECASGVVSLIKTLLMIQQGFIPPQASFSSINPSLNAKAEEKIEISTRLKPWDAPFRAALINN…
PkeA/dbaI	Q5AUX7	Eurotiomycetes	Aspergillus nidulans	felinone A	NR-PKS	IAVVGMSCKVAGANNLEEFWDLLCTGKSQHREVPKERFSFETVFRDVDSKRKWFGNFIDGHDQFDHKFFKKSPRESATMDPQQRHLLQIAYQAVEQSGYFHSANPDRQIGCYMGVCACDYENNIACHAPNAFSATGNLQGFIAGKVSHFFGWTGPGLTIDTACSSSAVAVHQACKAIITGECTAALAGGTHVMTNPLWFQNLAGASFLSTTGQCKPFDAKADGYCRGEGIATVFLKKLSAAVADGDQILGVITATAVQQNQNCTPIFVPNVPSLSDLFRVVVKQSRLQPSDVTVVEAHGTGTAVGDPAEYDSIRSVLGGSSREKTLALSSVKGLVGHIECTSGIVSLIKVLLMLQKRMIPPQASFTTINPAIKATPADKINIPTTVKTWDAEFCAALIN…
TropA	DAA64703	Eurotiomycetes	Penicillium stipitatum	stipitatic acid	NR-PKS	IAIVGASIKVAGADDLEEFWEILSKGISQHKEVPPERFTFDTVYRDRDPKTKWYGNFLNDPDKFDHKFFKKSPREAESMDPQQRLLLQIAYQALEKGGYFHNAGPDQRIGCYMGVCAVDYENNLACYAPNAFTATSHLRGFIAGKVSHYFGWTGPALTIDTACSSSAVAVHLACQAILKGECTAALAGGTQILTSPLWFQNLAGASFLSKTGQCKPFDSKADGYCRGEAVGAVFLKKMSAALADGDQILGVISGTAVQQNENCTPIVVPNKPSLSDMFQSVIEKARLQPDHITVVEAHGTGTAVGDPVEYASVRDTLGGSKRTKKLFLGSAKGLVGHCESASGIISLVKVLLMIQKGMIPPQASFNTLNPATKATPADGIEISRQLTEWNAPFRAALIN…
PksAC	MN052626	Dothideomycetes	Ascochyta fabae	ascochitine	NR-PKS	IAVIGMACNVPGGEDMDEFWKILVAGKSQHEELPRGTGRFEFETPWREPYTKTKWYGNFIKDYDVFDHKFFKKGPREMLNTEPQHRLLLHAAYQTLEQSGYFSKPDYDKHIACFLGPGHVDYASSVNCYAPNAYTATGNLKSMCAGKISHHFGWTGPILTLDTACSSSCVAIHYACRSILSGEVSAALAGGSNVLSSVEWYENLSGAQFLSPTGQCKPFDAKADGYCRGDGIGLVFLKKLSTALADGDQVYGVIAGSKVYQNVGSTTITVPNADSLATLFKDITKQARIDPAKVSVVEAHGTGTPVGDPAEYEAICRIFGGSQRTDVLSLSSVKGLFGHTEGASGVCSLLKVLLMMHENAIPPQASFGSMNPGLKATTQDNIEVPTRLTPWKPNTQIAL…
SorB	XP_002567553	Eurotiomycetes	Penicillium rubens	sorbicillinoid	NR-PKS	IAVIGMSCQVAGAQDLEQYWNILLEGRSQHKNLVPNERFAMETVFRPGQDGEDRKWYGNFIDDYDAFDYKFFRKSPREVLHMDPQQRLILQTAYQAVAQSGYYHRPGADRRIGCYIGCVANDYENNISHTSPTAFSATGALRSYIAGKVSHYFGWTGPGMMLDTACSASTVAIDLACRAILSGDCSAALAGGTNFYSTPMFFQNLAAGSFLSPTGQCKPFDAKADGYCRGEAIGAVFLKKLSNAIADGDQILGVISATAINQNQNDTPIFVPNPSSLTNVFQNVVGKAGLEVNDISVVEAHGTGTPVGDPAEYDSIRQVFGGSVRAGLKPLQLGSVKGLIGHTEGASGVVALIKMLLMMQESRIPPQASFTSMSASIKASPADNMEITKAALPWEDESK…
TmPKS11	QGA18724	Eurotiomycetes	Talaromyces marneffei	mitorubin	NR-PKS	IAVVGMSLKVAGADDTDEFWDLLCAGQSQHREVPRNRIKFDNDWREVGPKRKYFGNFLNDHDIFDQKFFKKSAREAASTDPQQRILLHVAYQALEQAGYFNSPEQDKRIGCFIGECANDYADNVACHQPNAFTATGNLKSFIAGKVSHYFGWTGTGLTLDTACSSSLVAVHLACKAILSGECNAALAGGVNMMNSALWFQNLAAASFLSPTGQCKPFDANADGYCRGEAVGVVFLKSMSAAIANGDQIIGTISSTGVSQNQNCTPIFVPNAPSLSTLFQDVIQDAQVDPKKISVVEAHGTGTQVGDPAEYDSIRRVLGGANLRSKPLAFGSVKGLVGHTEASSGLVSLIKILLMIQNKTIPPQASHESLNPHLNATADDKMEIITKKTTWDEDYRAALI…
ArmB	AFL91703	Agaricomycetes	Armillaria mellea	dehydroarmillylorsellinate	NR-PKS	IAICGMSVNMPGAQSVAKLWEVLEKGINTVSEVPEHRFKVSDYNDPKKKSRTMAAHTGNFIDEPDAFDNKFFNISPREARSMDPQQRVLLHTAYEALEDAGYVPNSTPTNNPETFGCYVGVATNDYVQNLRNDIDVYYSTGTLRAFLSGRISYALQFSGPSIVVDTACSSSLIAVYQACRALMNRDCNAAVAGGVNVIGSPDMFLGLDRGHFLSPTGQCKAFDASADGYSRSEGCGIFVLKRLSDAVAENDQILGVIRGVEVNQSGNAYSITRPHAPTQENLFTQTLERSGLDASRISVVEAHGTGTQAGDPIELESIRGIFAKNRKTNNPLHITSVKANIGHLEAASGAAALAKLLLMLRHRTIPRLISLKNLNPRIKPLASDNVIIDTKQVAWAVPD…
ShPKS1	XP_007307184	Agaricomycetes	Stereum hirsutum	sterin B	NR-PKS	IAIVGMAVNMPGAPDVSMLWEVLEKGLNTISEIPENRFKVSDYAPDSSKNSKRSMAAHTGNFIDEPDAFDNRFFNISPREARSIDPQQRVLLHTAYEALEDSGYVPNSSLTNSPETFGCYIGVSTEDYVHNLENDIDVYYSTGTLRAFLSGRISYALKLSGPSIVIDTACSSSLVAIYQACRALGNHDCNGALAGGVNIMTSPDMFLGLDRGHFLSPTGQCQSFDSSADGYSRSEGAGVFVLKRLADAVAEGDHIYGVIRGVEVNQSGLARSITHPHSATQVSLFKQLLSRTGIDPNRVSVIEAHGTGTQAGDPNELQSIRSVFAVNRSPSNPLHVTSLKANIGHLEAASGAAGLAKLLLMLQHRTIPRQISLRNLNPKIEPLASDNTIIDTVATSWTV…
PKS63787	KX683290	Agaricomycetes	Taiwanofungus camphoratus (formerly Antrodia cinnamomea)	antroquinonol	NR-PKS	IAIVGMAVNFPGAPDAEGLWKVLENGLNTVSEVPANRFGVSAYTNAPKGSKRTMKTKLGSFLDNADVFDNAFFRMSPREARSMDPQQRVLLHVAYHALENAGYVPNATPCFNPDTFATYVGVATNDYVQNLRNDIDVYYSTGTLQAFLSGKVSYAFGFSGPSMVIDTACSSSMVAIHQACRSLAIGDCSAAIAGGVNVKASPDMYLGLDRAHFLSATGQCRPWDASADGYCRAEGCGMFVLKRLSDALAENDSILCVIRGVELNQCGQAESITHPHAPTQIELFKKVLASTGVHPSRISVVEAHGTGTQAGDPTELESLRAVLAVNRSSDNPLHVTSVKANIGHAEAASGAAALAKLILMMRKRVIPAVISLKQLNPRIPELSIDGTCIDTEPTTWTTM…
GtPKS1	XP_007866703	Agaricomycetes	Gloeophyllum trabeum	trametin	NR-PKS	IAVVGMAVNMPGAPNTNQLWEVLEKGINTISEVPSDRFDVRDYNDPKDPKTNRQMKAHTGNFLSNADQFDNKFFKISPREARSMDPQQRVLLHVAYEALENAGYVPNATETFAQDSFGCYIGVATNDYVQNLRNDIDVYYSTGTLRAFLSGRISYAFQWSGPSLVIDTACSSSMVAIYQACRALMNRDCNAALAGGVNVISSPDMFLGLDRGHFLSPTGQCKAFDASADGYSRSEGCGLFVLKRLSDAIAEGDNIMGVIRGIDVNQSGNAHSITHPHAPTQATLFKRVLEATGIDPTRINVVEAHGTGTQAGDPNELESIRSIFAIRRAKENPLHITSIKANIGHLEAASGSAGLAKLLLMLRHRAIPRQVSLKNLNPRIAPLEADNTIIDREMVPWEP…
ClaG	P0CU67.1	Dothideomycetes	Passalora fulva (formerly Cladosporium fulvum)	cladofulvin	NR-PKS	LAIVGMSCRLPGGATSNELFWDVLRRGVDTSQVIPADRFDVATHYDPAGKQLNKSMTQYGCFIDEPGLFDAPFFNMSPREAQTVDPQMRLALVTAYEALEQAGYVANRTASTRLERIGTYYGQAADDYREVNQGQEVSTYYIPGGCRAFGPGRINYFFKFAGPSYSIDTACSSGLAAVEVACQALWRGDVDTAVTGGVNILTNPDGFTGLCSGHFLSKGHNACKTWDATADGYCRADGVGSLVIKRLEDAEDDNDNILGVILGAGTNHSAQAVSITHPHAGHQAYLARQVLRQAGVDPLDVSYVELHGTGTQAGDSEEMQGILDVYAPLSKRRSQSQPLHIGAVKANMGHSESSAGTTALVKVLLMLQNNVIPPHIGITTEMNPKFGHDFKKRNLHIPF…
TmPKS3	XP_002149769/D7RJM7	Eurotiomycetes	Talaromyces marneffei	monascorubin	NR-PKS	IAVVGMSLKVAGADDVEEFWDLLLRGESQHQEVPKERITFETIFRDVDPKRKWFGNFIRDHDAFDHKFFKKSPREIGSTDPQQRHMLQCAYQAVEQSGYFRSKNVNKKVGCYVGVCAADYENNIACHAPNAFSATGNLKSFIAGKISHYFGWTGPGLTIDTACSSSAVAVHQACRAILSGECSAALAGGTNIMTNPLWFQNLAGASFLSQTGQCKPFDAKADGYCRGEGIAAVFLKKLSSAIEDGDQILATIAGSAVYQNQNCTPIFVPNAPSLSDLFRNVVAQARLEPKQITVVEAHGTGTAVGDPAEYESIHNVLGGINRTTALQLSSVKGLIGHTECTSGLISLVKTVLMIQEARIPAQASFSSINPHIHHSPDHNMEIPTKVLTWNENFRAALIN…
FgPKS3/PGL1	XP_011328597.1	Sordariomycetes	Fusarium graminearum	5-deoxybostrycoidin	NR-PKS	LAIVAMSGRFPGAKDNEAYWDLLYKGLDVHKPVPSLRWDQKTHVDPTGKAKNTSATPFGCWLDEPGQFDARFFNISPREAPQVDPAQRLALMTAYEAIEQAGIVPDATPSTRPDRVGVFYGVTSNDWIETNSAQNIDTYFIPGGNRAFIPGRINYFFKFSGPSYAVDTACSSSLAGIHLACNALWQNDVDTAIAGGTNVLANPDFHAGLDRGHFLSRTGNCKTFDDGADGYCRGEGIATIIMKRLDDALAENDPILGVVLGAYTNHSAESESITRPHAGAQQAIFNKILNQADVDPYTVGYVEMHGTGTQAGDATEMLSVLDTFAPPVSGSRPSRPNDQKLYIGSAKANIGHGEAASGACSVIKVLQMMQKNTIVPHCGIKTKINHRFPTDLEERNIRI…
LovB	AF151722	Eurotiomycetes	Aspergillus terreus	lovastatin	PR-PKS	EPIVVVGSGCRFPGDANTPSKLWELLQHPRDVQSRIPKERFDVDTFYHPDGKHHGRTNAPYAYVLQDDLGAFDAAFFNIQAGEAESMDPQHRLLLETVYEAVTNAGMRIQDLQGTSTAVYVGVMTHDYETVSTRDLESIPTYSATGVAVSVASNRISYFFDWHGPSMTIDTACSSSLVAVHLAVQQLRTGQSSMAIAAGANLILGPMTFVLESKLSMLSPSGRSRMWDAGADGYARGEAVCSVVLKTLSQALRDGDTIECVIRETGVNQDGRTTGITMPNHSAQEALIKATYAQAGLDITKAEDRCQFFEAHGTGTPAGDPQEAEAIATAFFGHEQVARSDGNERAPLFVGSAKTVVGHTEGTAGLAGLMKASFAVRHGVIPPNLLFDKISPRVAPFYK…
ota1	A2R6H1	Eurotiomycetes	Aspergillus niger	orchratoxin	HR-PKS	EPLAIIGLACKYANGIDSPEALYEQVMAARCMHGAMPSNRMDASFYYHPTSEATGTSYSKGGYFLNCDLNAFDSPFFQLSEIDVMAMDPQQKMLLENVYHALENAGIPLKNAISSPTSVFVGCSNNDHLALANSDLLLSLKGKGTGTSPSILANRVSWFYDFQGTSQTIDTACSSSLVAFHQGCMDVRAGKSAMSIISGINLIEHPGPTLYLSSLGVLSPDGKSMSFDARANGYGRGEGVGTVIVKPLQAALRDGNRIRAIVRSTGSNQDGRTPGITVPNPSAQERLIHDVYRVADLDPRRTGYVEAHGTGTQVGDPLEVQAILAALGVARDSPLYVGSVKSVLGHLEGGAGLAGLISATLAVESKMIPPVAGLQSLNPKIPQRDDLKFAREATPWPRW…
MlcA	Q8J0F7.1	Eurotiomycetes	Penicillium citrinum	compactin	PR-PKS	EPIVVVGSGCRFPGGVNTPSKLWELLKEPRDVQTKIPKERFDVDTFYSPDGTHPGRTNAPFAYLLQEDLRGFDASFFNIQAGEAETIDPQQRLLLETVYEAVSNAGLRIQGLQGSSTAVYVGMMTHDYETIVTRELDSIPTYSATGVAVSVASNRVSYFFDWHGPSMTIDTACSSSLAAVHLAVQQLRTGESTMAVAAGANLILGPMTFVMESKLNMLSPNGRSRMWDAAADGYARGEGVCSIVLKTLSQALRDGDSIECVIRETGINQDGRTTGITMPNHSAQEALIRATYAKAGLDITNPQERCQFFEAHGTGTPAGDPQEAEAIATAFFGHKDGTIDSDGEKDELFVGSIKTVLGHTEGTAGIAGLMKASFAVRNGVIPPNLLFEKISPRVAPFYT…
ACTTS3	D9N1A1	Dothideomycetes	Alternaria alternata	ACT-toxin	PR-PKS	EPIAVIGSACRFPGGANSPHKLWELLRDPRDILREFPDDRLVLSKFYNGNANHHGSTNVRNRSYLLSEDIRAFDAPFFHINPREADGMDPAQRILLEAVYEALEAAGYTMEQMQGTHTSVFVGVMNSDWWDLQMRDTETIATHAATGTARSIVSNRISYVFDLKGVSMTIDTACSSSLVALHQAVQSLRSGESTAAIVGGANILLDPAMYIAESTLQMLSPESRSRMWDKSANGYARGEGCAAVFLKPLTRAIADGDHIECVIRETGVSSDGRTQGITMPSAAAQAALIKSTYRSAGLDPLADRCQYFECHGTGTPAGDPIEAQAIAEAFFSHSGEDAEIYVGSIKTVIGHLEGCAGLAGLLKASLAIQNRTIPANMLFNDLNPLIGPYYRNLKILQAA…
LovF	AAD34559	Eurotiomycetes	Aspergillus terreus	lovastatin	HR-PKS	PIAMVGMGCRFGGGATDPQKLWKLLEEGGSAWSKIPPSRFNVGGVYHPNGQRVGSMHVRGGHFLDEDPALFDASFFNMSTEVASCMDPQYRLILEVVYEALEAAGIPLEQVSGSKTGVFAGTMYHDYQGSFQRQPEALPRYFITGNAGTMLANRVSHFYDLRGPSVSIDTACSTTLTALHLAIQSLRAGESDMAIVAGANLLLNPDVFTTMSNLGFLSSDGISYSFDSRADGYGRGEGVAAIVLKTLPDAVRDGDPIRLIVRETAINQDGRTPAISTPSGEAQECLIQDCYQKAQLDPKQTSYVEAHGTGTRAGDPLELAVISAAFPGQQIQVGSVKANIGHTEAVSGLASLIKVALAVEKGVIPPNARFLQPSKKLLKDTHIQIPLCSQSWIPTDGVR…
Rdc5	B3FWU0.1	Sordariomycetes	Pochonia chlamydosporia	radicicol	HR-PKS	PIAIIGMSCRFPGDAEDPLKFWDLLKEGREAYSEKTHRYNEEAFYHPGGQFNNKRQNVLPVKGGYMLKQDPYVFDAAFFNITAAEAISFDPKQRIAMEVTYEAFENAGMTLQKAAGTRTACYIGTSMSDYRDSIVRDFGNYPKYHLLGTSDEMISNRISHFFDLRGPSATIETACSSSHVATHIACQSIQSGESDMAVVGGIGMLLVPESTMQLNNLGFLSAFGQSRAFDASGAGYGRGEGCGIFILKRLDKAMEDGDTIRAIIRGSGVNSDGWTQGVTMPSGDAQASLIEYVYKSNGLDYEGTQYVEAHGTGTKVGDPTEAEALHRTIGQPTPKRKKLWMGSVKTNIGHLEAAAGAASMVKGVLAMEHGFIPPTLHFKNPNPAIKFDEWQLGVPTKLM…
SorA	B6HNK3	Eurotiomycetes	Penicillium rubens	sorbicillinoid	HR-PKS	EPIAIIGMSAKFAGDATNTDNLWRMLIEGRSGWSPFPDSRFRSEGVYHPNNERLNSTHVKGAHFLAEDVGLFDAAFFGYSGETAASMDPQYRLQLESVYEALENAGLPLTKIAGSNTSVFTGVFVHDYRDGFLRDADNLPRLMATGTGVPMMANRVSHFFDLRGASMTIETACSSGMVAVHQAVQSLRTGEADMSIVGGANLTLNPDMFKALGSAGFLSADGKSYAFDSRASGYGRGEGVGTLVVKRLSDALAAGDPIRAVIRESMLNQDGKTETITSPSLEAQEALVRGCYQKAGLDPRETQYFEAHGTGTQAGDTIEAQGIATVFASRQEPLLIGSIKTNVGHTEAASGLASIIKTALAMENGVIPPSINFEKPNPKISLDDWNLKLVREVETWPAG…
PatK	A0A075TRC0.1	Eurotiomycetes	Penicillium expansum	patulin	PR-PKS	VAVVGMACRVAGGNHNPELLWQSLLSQKSAVGEIPEMRWEPYYRRDPRNAKELKKTTSRGYFLDRLEDFDCQFFGISPKEAEQMDPQQRVSLEVASEALEDAGIPAKSLSGSDTAVFWGVNSDDYSKLVLEDLPNVEAWMGIGTAYCGVPNRISYHLNLMGPSTAVDAACASSLVAVHHGVQAIRLGESQVAIVGGVNALCGPGLTRVLDKAGAISSDGSCKSFDDDAHGYARGEGAGALVLKSLHRALLDHDNVLAVIKGSAVAQDGKTNGIMAPNAKAQQLAARTALNVAGVDPSTVRYVEAHATSTPLGDPTEISAIAGVYGTNRPADDPCYIGSIKPNIGHLEAGAGVMGFIKAILTIQKGVLPPQANLTNLNSRIDWKTAGVKVVQEATPWPSS…
Hpm8	B3FWT3	Sordariomycetes	Hypomyces subiculosus	hypothemycin	HR-PKS	PVAIIGLACRFPGEATSPSKFWDLLKNGRDAYSPNTDRYNADAFYHPKASNRQNVLATKGGHFLKQDPYVFDAAFFNITAAEAISFDPKQRIAMEVVYEALENAGKTLPKVAGTQTACYIGSSMSDYRDAVVRDFGNSPKYHILGTCEEMISNRVSHFLDIHGPSATIHTACSSSLVATHLACQSLQSGESEMAIAGGVGMIITPDGNMHLNNLGFLNPEGHSRSFDENAGGYGRGEGCGILILKRLDRALEDGDSIRAVIRASGVNSDGWTQGVTMPSSQAQSALIKYVYESHGLDYGATQYVEAHGTGTKAGDPAEIGALHRTIGQGASKSRRLWIGSVKPNIGHLEAAAGVAGIIKGVLSMEHGMIPPNIYFSKPNPAIPLDEWNMAVPTKLTPWP…
ChPKS1	N4WHE3.1	Dothideomycetes	Cochliobolus heterostrophus	T-toxin	HR-PKS	PIAVVGMSFRGPGDATNVEKLLNMISEGRESRAEVQAKKWDPEGFYHPDSSRHGTHNVEYGHWFQQDVYNFDAPFFNVSPAEAAALDPQQRMLLECSYEAFENSGTPMSKIVGTDTSVFVSSFATDYTDMLWRDPESVPMYQCTNSGFSRSNLANRISYSFDLKGPSVLVDTACSGGLTALHLACQSLLVGDVRQALAAGSSLILGPEMMVTMSMMKFLSPDGRCYAFDERANGYARGEGVAVLLLKRLEDALADNDTIRAVIRGTGCNQDGKTPGITMPNSVSQEALIRSVYKKAALDPLDTTYVECHGTGTQAGDTTEASALSKVFSPGRRLPLLIGSVKTNIGHLEGASGLAGVVKSILMLEQGVILPNRNFERPNTKIPLEKWNLRVPTTLECWN…
AfoG	AN1036	Eurotiomycetes	Aspergillus nidulans	asperfuranone	HR-PKS	EPIAIIGLSCKFAGSADSPEKLWEMLAEGRNAWSEIPESRFNHKAVYHPDSEKLGTTLDPQFRFQLESVYEALENESTAGLTIPSIAGTNTSVYAGVFTHDYHEGLIRDEDKLPRFLPIGTLSAMSSNRISHFFDLKGASVTVDTGCSTALVALHQAVLGLRTREADMSIVSGCNIMLSPDMFKVFSSLGMLSPDGKSYAFDSRANGYGRGEGVATIIVKRLADALRDGDPVRGVIRESYLNQDGKTETITSPSQEAQEALIKECYRRAGLSPSDTQYFEAHGTGTPTGDPIEARSIASVFGKNREQPLRIGSVKTNIGHTEAASGLAGLIKVVLAMEKGFIPPSVNFEKPNPKLKLDEWRLKVADTLEKWPAPAERPWRASVNNFGYGGTNSHVIVE
Pry2	XP_751268.2	Eurotiomycetes	Aspergillus fumigatus	pyripyropene	PR-PKS	EPVAIIGTGCRFPGGASSPAKLWELLRNPREIARKIPANRFNIDAFYHPDGDHHGTTNVQESYFLDEDVRAFDAAFFNISPTEAAAMDPQQRLLLETVYESLDAAGLRMDALQGSMTGVFCGALRNDYSQIQTMDPQALPAYMVTGNSPSIMANRISYYFDWRGPSMTVDTGCSSSLLAVHLGVEALQNDDCSLAVAVGSNLILSPNAYIADSKTRMLSPTGRSRMWDSQADGYARGEGVASVVLKRLRDAIVDGDPIECVIRASGANSDGRTMGITMPNAQAQQALILQTYARAGLSPQERPTDRCQYFEAHGTGTQAGDPQEAAAIHASFFGPKSVADPLDRLFVGSIKTVVGHTEATAGLAGLIKASLSLQHGMIVPNLLMQQLNPKIEAFAAHLC…
DzmPKS1	Q6RKG3	Dothideomycetes	Didymella maydis	PM-toxin	HR-PKS	PIAIVGLSFRGPGDATSAENLLRMVAESRESRSPIPSQKWNASGHYHPDPSRQGSHIVEYGHWFQQDVYEFDAPFFNLSAVESAALDPQQRMLLECTYEAFENSGMPLNKLVGTDTSVFTAVFCTDYTDMLWRDPEMVPMYQCTNSGATRANMANRVSYSFDLKGPSITVDTACSGGLTALHLACQSLVTGESTQAVVSGSSLILGPETMVTMSMMRFLSPDGRCYAFDDRANGYARGEGVTVLLLKRLDDALANGDTIRAVIRGTGRNPDGKTTGIAMPSGLAQEALIRSVYAKTGLDLLDTAYIECHGTGTQAGDTTEARAISNVFGPGRQVPLAIGSVKTNIGHLEAASGLAGVLKCILMLENEIILPNRNFKHANLNIPLEEWKLRVPTTVEPWN…
GzPKS4	A0A098D8A0	Sordariomycetes	Fusarium graminearum	zearalenone	HR-PKS	PVAIVGLACRFPGDATSPSKFWDLLKSGKDAYSETTDRYNAQAFYHPNSKRQNVLPVTGGHFLKQDPHVFDAAFFNITAAEAISLDPKQRIALEVAYEAFENAGKPLKQVAGTTTACFVGSSMSDYRDAVVRDFAHNPKYHVLGTCEEMIANRISHFFDIHGPSATVHTACSSSLVAIHLACQSLLSGDAEMALAGGVGMILTPDGTMQLNNLGFLNPEGHSRSFDKDAGGYGRGEGCGILVLKKLDKAIQDGDNIRAVIRASGVNSDGWTQGVTMPSSEAQAALIKHVYETRGLDYGATQYVEAHGTGTKAGDPVETGAIHRTIGQGASKNRKLWVGSVKPNIGHLEAAAGVASVIKGVLAMENSLIPPNIHFASPNPEIPLDEWNMAVPTKLTPWPA…
FUM1	XP_018742386	Sordariomycetes	Fusarium verticillioides	fumonisin	HR-PKS	PVAIVGMGMRLPGGIHTPDELWGMLVEKRSTRCEIPPTRFSVDGFHSPSSKPGSIAMRHGHFLDDKDDLHRLDTSFFSMGMTEVSDIDPQQRMLLEVAYECMQSSGQTNWRGSNIGCYVGVWGEDWLDLHSKDLYDSGTYRVSGGHDFAISNRISYEYDLKGPSFTIKAGCSSSLIALHEAVRAIRAGDCDGAIVAGTNLVFSPTMSVAMTEQGVLSPDASCKTFDANANGYARGEAINAIFLKPLNNALREGDPIRALVRATSSNSDGKTPGMSMPSSESHEALIRRAYGEVFLDPKDTCFVEAHGTGTSVGDPLEATAIARVFGGSSDNKLYIGSVKPNLGHSEGASGVSSVMKAVLALENRTIPPNINFSTPNPKIPFSEMNMAVPVDAIPWPRDR…
DEP5	D2E9X0.1	Dothideomycetes	Alternaria brassicicola	depudecin	HR-PKS	IAVVGMGCRLPGDVSSPSDFWRLMMEKRSGQTPKVPSSRFNIDAHFHPDNDRPGSFHVYGGYFINETLQEFDPAFFGITPVEATWMDPQQRKLLEVVYEAFESAGLTLDQLSGSDTACFMATFTADFQQMSFKEPSFRHSLAATGVDPGLLSNRVSHVFNLRGPSIVVNTACSSSVYALHNACNALRNHECSAAVVGGSNLILTVDQHMNTAKLGVLSPTSTCHTFNSYANGYGRAEGVGAIYLKRLSDAVKDGDPIRGVIRSSATNNNGRAPAVGITYPGFDGQRNVMMHAYQRSGLDPMLTGYFECHGTGTAIGDPLEVHAVSDVMNANRTEADGPLQMGAVKTNIGHSEAASGLSAVIKAILIAERNIIPPTRGLTDPNPKIDWKGWQINVPTESM…
AzaB	G3XMD1.1	Eurotiomycetes	Aspergillus niger	azanigerone A	HR-PKS	PMAIIGMACRFSGGATSPEKLWDMIVQRRSGWSEIPTSRFNANGLYHPNGERVGTTHVKGGHFLEDDIACFDAAFFGMASETASAMDPQYRMELEVVYEALESAGIPMESIKGTNTSVYGGVMFRDYHDTHSRDLDTLPRYFMTGNAATMASNRISHFYDLRGPSMTVDTGCSTSLTALHLACQNLRSGESNMSIVTGASLMINPDVFLSMSNIGFLSPDGISYAFDSRANGYGRGEGVGALLVKRLDDALRDGDSIRAIIRETGVNQNGKTPSITAPQQAAQEALIRQCYERVNLDPAQTTYVEAHGTGTPAGDPLEVGALAAALGGSRSAEHPLYLGSIKANIGHTEAASGVASIIKVALALEKGQIPPNTQLNTPNSELRLNDRNMEVPVSTQRWP…
PksJ	OWY52567.1	Dothideomycetes	Alternaria alternata	alternariol	HR-PKS	PIAIVGFGFKFPQDITNAESLWKLLMERRSTMTEIPQNRWNIDGFYKEHGHRPGTVKNRGGHFLADDPARFDAPFFSVQPAEAECMDPQQRLLLETSYHALENAGIPMKAAMGTRTSVHVGCLLQEYSQISQRDSQMPGDYRIVGSSGLAMLANRLSWFYDFSGPSMTVDTACSGGLVAFHLACQELSAGSVDMSLVCGNNLCLLPDSTALLSSLNMMSKDSVCYSFDERASGYARGEGFGVLILKRLDTAIADGDTIRGVVRSTGCGQDGNTPSITSPSQSAQERLIRETYARAGLDLGDTRYFEAHGTGTPVGDPCEAAAISNVFSCRTPEDPIFVGALKSNMGHPEGASGIAGVIKTLLVLEKGIIPPNVYPERISPAVAAAGPNLKFPLVPATWP…
Sol1	A0A0M5JCZ1	Dothideomycetes	Ascochyta rabiei	solanapyrone	HR-PKS	EPIAIVGMGCRWPGGVRDASGLWELLKNKRSGYREFGDHRFSRKGFHHPNSEHPGTVATKGGFLLAEDPRLFDHAFFGIGSLEVETMDPSQRKLLEVVYEAFENSGEPWDSFSGSTTGVFVGNFSSDHLIIQGRDTDHPRPYASVGTGTSILSNRINYIFNLRGPSVTIDTACSSSMYALHLAISAIRNGDCDSAIVAASNTIIDPSTQLMMTKLGVLSPTSTSHTFDSSADGYARGEGFSALYLKRMSTAVDGDYPIRALVRGSALNANGRTGGITHPGREGQEAVIRKAYENAGNLPMKDTTFFECHGTGTPVGDPIEISAIGNVFGSATTPEKPLLVGSIKTNIGHTEPASAIAGIMKVVLALENGFIPPSIGIKKLNPNLDLKGGRINILTENTP…
GzPKS9	I1S166	Sordariomycetes	Fusarium graminearum	fusarielins	PR-PKS	EPIAIIGTGCRFPGGSNTASKLWDLLKDPKDVSKEVPEDRFNLDRFYHKDSSHHGTANVRRSYLLDEDVRLFDTQFFGISPGEAQAMDPQHRVLLEVVYEAIESAGKTIHGLHNSDTAVYVGLMCTDYYVIQAADLNSVPTYNATGVANSNASSRVSYFFNWHGPSMTIDTACSSSLVAVHEAVQALRNGTSRMAVACGTNLILSPLPFISESNLSMLSPTGKSRMWDADADGYARGEGVAAVVLKPLSAAIEDNDVIECIIREVGVNQDGKTRGITMPSAQAQASLIRQTYAKAGLDPATPEGRCQFFEAHGTGTPAGDPQEAEALKTAFFPNETDSVTNGTNGLLSEADNLLVGSIKTVIGHTEGTAGLAGLIKACMALKHGAVPPNLLFNRLNPAL…
MlcB	Q8J0F5	Eurotiomycetes	Penicillium citrinum	compactin	HR-PKS	PIAIVGMGCRFAGDATSPQKLWEMVERGGSAWSKVPSSRFNVRGVYHPNGERVGSTHVKGGHFIDEDPALFDAAFFNMTTEVASCMDPQYRLMLEVVYESLESAGITIDGMAGSNTSVFGGVMYHDYQDSLNRDPETVPRYFITGNSGTMLSNRISHFYDLRGPSVTVDTACSTTLTALHLACQSLRTGESDTAIVIGANLLLNPDVFVTMSNLGFLSPDGISYSFDPRANGYGRGEGIAALVIKALPNALRDQDPIRAVIRETALNQDGKTPAITAPSDVAQKSLIQECYDKAGLDMSLTSYVEAHGTGTPTGDPLEISAISAAFKGHPLHLGSVKANIGHTEAASGLASIIKVALALEKGLIPPNARFLQKNSKLMLDQKNIKIPMSAQDWPVKDGT…
ChPKS2	N4WHA7.1	Dothideomycetes	Cochliobolus heterostrophus	T-toxin	HR-PKS	PLAIIGMSCRFPGKVASLEDFWDMLSNSKHGYRQFPRERFNWEAFYHPNQSRKDCIDVNCGYFLDGDIAEFDAQFFKMNGTDAASFDPQGRMILECVYEALENAGVPKESIVGSKVGVFSTSNTSDYTLSLKDDIYSMPALVGVLGHACMLSNIVSNTFDLKGPSVSIDTACSSAFYALQLASQSLRSGETEMCIVSGCALNISPWRWTMLSNLTMLNPDGLSKSFDPQADAGYVRGEGAASIIVKPLDAAIRDNDRVHCVLSDIGVNHNGRTNGYTLPDARMQASLMRELQVRLDIKPDEFGFVEAHAPGTRVGDPIEISALQEVFSTSARTLEDPLLIGSVKANVGHLESSSGFPSLIKAAMMLKKGLVVPNANFENESMNSHLKEKNMRVPISTQP…
LovF	AAD34559	Eurotiomycetes	Aspergillus terreus	lovastatin	HR-PKS	EPIAIVGFGFKFPQDITNAESFWKLLIERRSTMTEIPKNRWNIDGFYKEHGHRPGTVKNRGGHFLADDPARFDAPFFSIQPAEAECMDPQQRLLLETSYHALENAGIPMQAAMGTRTSVHVGCLLQEYSQISQRDAQMPGDYRIVGSSGLAMLANRLSWFYDFSGPSMTVDTACSGGLVAFHLACQELSAGSVDMSLVCGNNLCLLPDSTALLSSLNMMSKDSVCYSFDERASGYARGEGFGVLILKRLATAIADGDTIRGVVRSTGCGQDGNTPSITSPSQSAQERLIRETYARAGLDLGHTRYFEAHGTGTPVGDPCEAAAISNVFSCRTPKDPIFVGALKSNMGHPEGASGIAGVIKTLLVLEKGIIPPNVYPERINPAVAAAGPNLKFPLVPATW…
FUB1	W7MT31	Sordariomycetes	Fusarium verticillioides	fusaric acid	HR-PKS	IAVIGVSGRFPGDATSPRHLWDLLKEGRNALSDVPESRFNIDGFYHPDGGRAGTLNTKQGYFLKSDVDKFDAGFFSITPEEARGMDPTQRILLELAYEGLENAGLKIDEVANQHMSCYIGACQHDYWDLQAYDMDSAPKYTATGTGPALLSNRISWFFNLKGPSVTIDTACSSTLTALHLAGQSIRNGESDSALVGGLGLHLLPNFGVFMSSMSFLSADNKCHSFDASANGYARAEGGGFVVLKRLDKALADGDTIRAVLRSTGSNQDGRTLGITQPSASRQEELIRATYASAGLTFDKTNFFEAHGTGTKVGDPIECSVIGNVFGKTRERPVYVGSVKSNIGHLEGASGLAGLVKTIYSLESGVISPTYGLENVNPKIKLDEWKINLPTEKIKWPAGL…
eqxS	S4W172	Sordariomycetes	Fusarium heterosporum	equisetin	PKS-NRPS hybrid	EPIAVIGSACRFPGGSDSPSKLWELLKEPRDLLSKVPPERYNADAFYHADATHHGTANVRHSYFLSEDPSSFDNNFFNIQPGEAEAIDPQQRLLMEVVYQGLCSAGQTIEGLRGSPTAVYVGVMCDDWSGIITRDLEVFPRYGATGMARSIMSNRISYFFDWHGPSMTIDTACSSSLVAVHQAIQTLRSGESEVAIAAGANLILTPGMYVAESKLSMLSPSGRSKMWDQDVDGYARGEGIAAVVLKPLSAAIRDNDHIDCIIRATGVNQDGRTPGLTMPSATAQADLIRSTYARAGLDINKAEDRPQFFHAHGTGTPAGDPREAEAISRAFYSPDNLSKDDKLYVGSIKTIIGHTEGTAGLASLIGTSLAIQSKVIPPNMHLDVLNPKVAPFYNNLEVP…
grgA	A0A6F8RNP4	Eurotiomycetes	Penicillium sp.	gregatin A	PR-PKS	EPIAIVGSSCRFPGGATSPSKLWELLEKPRDVLQEIPATRFNTKAFHHPDSQHHGSTNVKHAYLLDEDPRAFDRDFFSINPKEAEAMDPQQRLLLETVYEGIESTGHSMQQLRGSTTAVFVGCMSFDYHLTAIRGIDSLPQYHGTGTAASILANRVSYFYDWKGPSVTIDTACSSSLVALHQAVSALRNGEAEMAVAAGSNLIIGPEPFVSESKLNMLSPNGRSFMWDAAADGYTRGEGFAAVFLKTLSQAIADGDHIECIIRETGVNSDGKTPGITMPSSESQARLIRDTYARCGLNPARESDRPQYFEAHGTGTQAGDPIEARAIQSVFFPNEREGQLIVGSIKTVIGHTEGTAGIAGVLKASLAVQHGQIPANLHFKDLNPKIRPYYTNLRIPTET…
alnA	AN11191	Eurotiomycetes	Aspergillus nidulans	(+)-asperlin	HR-PKS	PIAIVGMAARFSGEATNPSKLWDMMVQGRTGHSAVPENRFDAEAWHHPSHERRGTIQPRSGFFLREDPAVFDAPFFSMTAKEAAGMDPMQRKLLEISYEAFENAGIPITKLPGTATGVYSGVMTNDYELMTAGDPMQLPQNAASGTSRAMLANRISWFYDLRGPSFALDTACSSSLYALHLACQSLQAGETDQALVTGVNLILAPNFISQLSSMHMLSPDGKSHSFDSRANGYARGEALAAVVVKPLYQALADGDTIRAVIRGSGANQDGKTVGITIPNPQAQAELIRKTYATAGLGLEQTGYFEAHGTGTPVGDPIELSAIGTSFGEHRSQNCPLFVGSVKTNVGHTEGAAGLAGVVKTVLALEAGIIPPLADFQELNEKLRLEEWKLALPLKATPWP…
pyrA	A2R9X2	Eurotiomycetes	Aspergillus niger	pyranonigrin A	PKS-NRPS hybrid	MPANRFNVDNFFHPDGTHKGTTNAKYGYYLDQDLGHFDRSFFHISGKEAEAMDPQQRLILEVVYEALEDAGITLEEINGSRTSVLCGSFTNDYNAMLTKDLEHYPSYTVTGTGNAILSNRVSYVFNLQGMSLTIDTACSSSLVAFHLGAQSVQSGDCDTSIIVGSALHFDPNIFITMTDLGMLSEEGRSRAFAAGVKGYARGDGVCAVILRGQRQAELHGDDIRAVVRATGSNHDGTKQGITLPSAAGQEELIWKTYRSAGLDPADTTYVEAHGTGTGRGDPLETKALGTVFGSKRRQQPLYVGSIKSNIGHTEGASGLAGIIKATMALEKGQIPPNMHFKIPNPDIKFDEWQIEVPTQLVEFPLNAHGHRRVSINSFGYGGANAHVVLED
ATEG_00325	Q0D159	Eurotiomycetes	Aspergillus terreus	isoflavipucine	PKS-NRPS hybrid	EPIAIIGSSCRFAGGASSPSKLWDLLLKPKDLSKPPPESRFNLEGFYHPNAEQHGNTNIHGSYFLEEDPRCFDTVFFNISPKEAEAIDPQQRILLEVVYEAMEAAGLTLQGLQGSDTSVYAGLMIRDYMDVQVRDPDFFSQYMVTGTSSALNANRISYFFDWHGPSLTVDTACSSSLVAVHQAVQGLRAGESRVACVTGSNLLLGPELFISASNMHMLSSRSKMWDVSAEGYARGDGFASFMLKTLSNAIADGDHIEAIIRETGVNSDGRTKGITLPSPQAQADLIRDTYRRAGLDLSNPNDRCQYFEAHGTGTQAGDPREASAIHDAFFGAEGDDNKTGPKLVVGSIKTIVGHTEGTAGMAGMLKALLAIRHRVIPPNLHFNNLNPSVAPFYDRLTVP…
ccsA	A1CLY8	Eurotiomycetes	Aspergillus clavatus	cytochalasins	PKS-NRPS hybrid	EPIAIIGTGCRFPGGCDSPSKLWELLRAPRDLLKEIPESRFSVDSFYHPDNAHHGTSNVRHSYFLEEDLRQFDVQFFGIKPIEANAVDPQQRLLLETVYEGLESAGLSIQRLQGSDTAVYVGVMSADFTDLVGRDTETFPTYFATGTARSILSNRLSYFFDWHGPSLTIDTACSSSLIAMHHAVQTLRSGDSSLAIVAGSNLILGPEQYIAESKLQMLSPTGRSRMWDAAADGYARGEGVAAIVLKRLSQAIADGDHIECVIRETGVNQDGKTPGITMPSATAQAALIRSTYAKAGLDLSNRSDRPQYFEAHGTGTPAGDPIEARAIQTAFFGPDLNFTADSRKDTLFVGSIKTVVGHTEGTAGLAAVIKASLALQSGTIPPNRLLEQLNPAIKPFYNS…
psoA	Q4WAZ9	Eurotiomycetes	Aspergillus fumigatus	pseurotin A	PKS-NRPS hybrid	EPIAIIGTGCRFPGGSTSPSKLWDLLYSPRDLTREVPAESRFNPKGFYNVDGEHHGASNATNAYFIEEDPRYFDAGFFSIAPREAESIDPQQRLLLETVYEAMENAGLTLNGMRGSATSAYMGAMSADYTDTQLRDIENVSKYMITGTSRALLANRLSYFFDWKGPSISVDTACSSSLAAVHLGVQALRAGECTISCVGGSNIILNPDCYLAATSLHLLSPTGRSQMWDQAADGYARGEGVCVFFMKTLSQALRDGDRIDALLRETCVNSDGRTQGIALPSAEAQVSLMRTAYKNAGLDLSKAEDRPQYIEAHGTGTQAGDPREAYAIATTFFPPGEDHSHRPKLVVGSVKTIIGHTEGCAGIAGILKAVLAMRHKTIPPNQHFHNLNPSVKPSFKHLS…
easB	Q5BA83	Eurotiomycetes	Aspergillus nidulans	emericellamides	HR-PKS	EPIAVIGIGCRLSGSATDVSGLWDMLKSGRSGWTPGPGTRFNMKAFQDPTGTRSGTTNATGGHFIREDISKFDATFFGINPVEAQAMDPQQRLMLEVAYEAFENAGITMDALWGSNTGVYVGQWASDYHEIATRDIERPPLYLVTGTGPAITSNRVSYVFNLRGPSFTVDTGCSSSLVALHQAVLSLRNRETTQCFVGGVNLLLDPQRFHYQSRLKMFSKDGRSFPFDARANGYGRGEGVTGVVLKPLSVALRDGDPVRAVIRNSVLNQDGRTPGISVPSAVAQKEAIIRAYRQAKLDLYADYVEAHGTGTKVGDPIETSAIAAALTQRRSPSRPLPIGSIKGNIGHTESAAGLAGLIKSVLMLENGMIPPQVNYETTNPDIHLEEWNLRIPTKLERQT…
apdA	Q5ATG8	Eurotiomycetes	Aspergillus nidulans	aspyridone A, B	PKS-NRPS hybrid	IAIVGSACRFPGQSDSPSKLWTRLKEPIDLRKTFPPQRLNLARFYHPDGEHHGSTDVRGTSYLLSEDPRQFDASFFNINPREAEGMDPQQRLLLETAFEALEAAGYSLEAMNGSKTSVHVGVMNSDFSNIQLRDPEVLPTYNATGTAISILSNRLSYFFNLKGPSVTIDTACSSSLVALHQAVQGLRAGDATAAIVAGANLIFDPAMYIAESSLHMLSPDSCSRMWDKDANGYARGEGVGVLVLKPLSRAIMDGDHVEAVIRSTGVNSDGRTKGITMPNAESQTELIRQTYRDAGLDPIRDRCQYFECHGTGTATGDPIEARAVHDAFFPTETRTASNTLIPDGKLYVGSVKTIIGHLEGCAGIAGVLKAVLAIKNRTIPPNMHFHEPNPRVIPFCDRL…
FUS1	S0EEY3	Sordariomycetes	Fusarium fujikuroi	fusarin C	PKS-NRPS hybrid	EPIAIIGTSCRFPGGANTPSKLWDLLCEKRDVQSRIPNDRFNVDAFYSTNGDKNGCTDVKNAYVLSEDIRVFDASFFKINPREAEAMDPQQRLLLEAVYEATEAAGLPMEDLKGSDTAVYVGCMTGDYHEMLMRDPQDMPKYMATGTARSILSNRISYLFDWKGPSMTIDTACSSSLVAVYDAVTALRNGVSKIACAGGANLILGPEMMISESKLHMLSPTGRSRMWDASANGYARGEGVAAIMMKTLSQALADGDHIQGVIREIGVNSDGRTNGITLPSPEAQKVLIRQTYKKAGLDFFKDRCQFFEAHGTGTPAGDPLEARAIHEAFFTDGDTVPEPMYVGSVKTAIGHLEGCAGLAGLIKALEAVKRGIIPPNQLFENLNPALKPYVSNLRLPTES…
StPKS1	A0A384XH94	Agaricomycetes	Strobilurus tenacellus	strobilurin	PR-PKS	VAVVGISAEFPSGTLSDANFDHQSFFDFLLSGKDAVERIPKDRFNIDGWQGSHLGQILPEDACFLKNVHLFDHFEFGISSKDALTMGAGTRKLVEHSFLALLDSGINCRSQNVAAFSSAVAFDLLSAADADEFEPRDGFGGGAAAVANRISYQLDLLGPSIPVDTACSSSLMALHLGVQSLRAGECEAAVIGGSQINHRFLDWIFYSQLSILSPGGKSIPFDSSADGFGRGEAVVVLVVKLLEDAIRDGDKIYATVLNTAVNSTGSAGPVKTPIAESQAAAMLTAYKGIGRSPSEADFIECHATGTSVGDPVEANWVGNHFKRDSELLIGSVKGNVGHTEITSFLTSFSKVISMFDTNRIPPQANFKEPNPAIHWEEYNMRTPTQIEGFTTRNPSGKRL…
GPY1	S0EMV0	Sordariomycetes	Fusarium fujikuroi	gibepyrone D	HR-PKS	PIAIVSMACRLPGGIDKPLDLWDHVRAGCSSATAIPKDRFNAENFLSMDPNQKGAQAFRGAHFVKRDIKQFDHKFFGISKDTATAMDPQQKQLLEVVYECLESANISMETISKSKIGCYCAMFVSDYHDMLMQDPEYLPTFIAIGTTRTMLANRVSHALDLGGPSVTIDTACSGALVALHLACQALQAGECDGAVIGASNLFLSPDYALSLTRLGAIAADGQCKTFDASANGYGRGEGTNAVYVKRLSDAIRDGDSIRAVIRGTSSNSSGATPAITEPSGRAQADTILQAYAQAGINDFSETGYFECHGTGTPVGDCIELGAVGSVFSESHKTQDALWVGSTKPNVGHSEAASGLSSLIKVVLALEKGEIPPNTNYKTPNPKIDFDGWRVRVPTVPQPW…
SwnK	E9F8M3	Sordariomycetes	Metarhizium robertsii	swainsonine	PKS-NRPS hybrid	IAIVSMACRLPGGVATPEALWQLLQSGGDTIIDVPKDRWDADKLYNADANIDGTSYCRRGGFLDAIYSYDASFFGISPREAQAMDPTHNLMLELCWEGFERSGYTRDQLSGSATGVFLGVSNNATTNGTPPDLKGYSITGSASATMCGRLSHTLGLRGPSLAVDTACSSSLVATHLACNALRQGECSMALAGGVSLLTTPGIHIEFSKLGGLSADGRCRAFSDDTDGTGFSEGAAIIVLKRLSDARRDGDDIHAVLRGTAVMHGGSSAGLTAPSGPGQVALLRNALARAALEPGDIDYVEAHGTATKLGDPIEATALAEVFGTERSGSDPLRIGSAKSNLGHTQAAAGVVGLLKVVLSMNHDTLPRTLHVREPMAAVDWKRTNMELVLQNRPWLPNNNR…
FpPKS40	K3VA96	Sordariomycetes	Fusarium pseudograminearum	W493 A and B	HR-PKS	EPIAIIGMSCRFPGGASEPSRLWDTLSEGKSAWSEVPEDRFNMKAFYQRGDPHASTTNTAGGHFLDEDLSKFDSNFFGVKPLEARAWDPQQRLTLELAYEAFENAGLTIPQLWGSNTGVYVGQWSSDYSEILARDPEYQELYHTLGAGPAITSNRVSFFFNLRGPSFTVDTGCSSSLVALHNAVQSLRNGESTMSLVGGVNVLLDPQRFTYQSKLKMFSPDGRSFSFDHRANGYGRGEGCGCVVLKPLSLAVKDGDRIRAVIRNSALNQDGRTPQGISVPSMVAQEELIRRAYAEVGLVPTETDYVEAHGTGTAVGDPIEAQAIAAVLAQTRKPGQEPLSLASVKGNIGHTESAAGIAGLIKSVLMLENQAIPPQVNYEKPNPKIPLDKWNLQIPIRFE…
DmbS	E2GC99	Sordariomycetes	Beauveria bassiana	desmethylbassianin	PKS-NRPS hybrid	EPIAIVGSAYRFPGGCNTPSKLWDLLRQPRDILKEIDPERLNLRRYYHPDGETHGSTDVSNRAYTLEEDISRFDASFFGISPLEAAGMDPQQRTLLEVVYESTETAGIPLDKLRGSLTSVHVGVMTTDWAQMQRRDPETMPQYTATGIASSIISNRISYIFDLKGASETIDTACSSSLVALHNAARALQSGDSEKAIVAGVNLILDPDPFIFESKLHMLSPDSRSRMWDAAANGYARGEGAAAVVLKTLGHALRDGDQIEGVIRSTYVNSDGLSSGLTMPSSAAQTALIRQTYRKAGLDPVKDRPQFFECHGTGTKAGDPVEARAISDAFLPNHKTKGAATVDAPLYVGSIKTVVGHLEGCAGLAGVIKVLLSLKHGIIPPNLWFNKLNPEIARYYGPL…
fum1	A2Q977	Eurotiomycetes	Aspergillus niger	fumonisins	HR-PKS	PIAIVGMGVRLPGNIHTEQQLWELITEKRSTRGEIPKSRFNVDGFYSPTGRAGSIAMKHGHFLTETDNFRHLDTSFFSMGRKEVDDIDPQQRQVGWRGSKIGCYVGVWGEDWLDLHAKDTQDAGMYRIPGGHDFAISNRISYEYDLRGPSFTIKAGCSSSLIALHDAVRAIRAGDCSGALVAGTNLIFSPTMSIAMTEQGVLSPEGSCKTFDAAANGYARGEAINAIYIKSLSEAIKDNDKIRAVIRATATNCDGKTPGMSMPSSEGHEALIRRAYREASLDPRETVFVEAHGTGTPVGDPLEATAIARVFGGNNDPVYIGSVKPNLGHSEGASGVSSVIKAVLALENMTIPPNINFSTPNPKIPFQEASMEVPIDPMTWPSGKPLRVSVNSFGIGGAN…
atX	Q0CJ59	Eurotiomycetes	Aspergillus terreus	terreic acid	PR-PKS	VAVVGMACRLAGGNNSPEELWQSILNRKDASGEIPSMRWEPYYRRDIRNPKILDQTTKRGYFLDHVENFDAAFFGVSPKEAEQMDPQQRLSLEVTWEALEDAGIPPQSLSGSETAVFMGVNSDDYSKLLLEDIPNVEAWMGIGTAYCGVPNRISYHLNLMGPSTAVDAACASSLVAIHHGRQAILQGESEVAIVGGVNALCGPGLTRVLDKAGATSTEGRCLSFDEDAKGYGRGEGAAVVILKRLSTAIRDGDHIRAIIKGSAVAQDGKTNGIMAPNAKAQELVAWNALRTAGVDPLTVGYVEAHATSTPLGDPTEVSAVSAVYGKGRPEGNPCFIGSVKPNVGHLEAGAGAVGFIKAVMAVEKAIFPPQTNLKRLNSRIDWGQAGVKVVQETLEWPGN…
GzPKS6	I1RVD8	Sordariomycetes	Fusarium graminearum	fusaristatin A	HR-PKS	EPIAVVGMSCRLPGDATDTQKLWELITKGRSAWSKVPTDRWNQEAFHDPAAEGKPGRTSTDGGHFLKDDIKAFDASFFGVNPIEATAMDPQQRLVLEIAYEAFENAGLTLQQLSGSNTGVYVGLWASDYQEMLLRDIDFPPIYQASGVGAAIASNRVSYCFNLHGPSLTLDTGCSASLVALHQAVHSLRAGETDKCFVAGVNLQLDPQRYGYQNKLSMFSKQGKSFTFDHRAKGASGYGRGEGCSGVVLMPLSKAQKQGFPIRAVIRNSVANQDGKTNGITVPSAAAQSAAIEKAYAQVGLTPYADYVEAHGTGTTVGDPIEAKAIAKVLGAGRQSDSPLPIGSLKANIGHTESAAGLTGLVKAVLMLENNMIPPQVNYEKPNPEIDLDALNLRIPISL…
fma-PKS	Q4WAY3	Eurotiomycetes	Aspergillus fumigatus	fumagillin	HR-PKS	PIAIVSAACRLPGHVNGPHKLWELLQSGGTAVSNEVPQSRFSSEGHFDGSGRPGTMKALSGMFIEDIDPAAFDAAFFNLTRADAIAMDPQQRQLLEVVYECFENGGIPIEKVRGKQIGCYVGSLNGDYHDMQMRDPEQRVSGHAVGTGRAILSNRISHFFDLRGSSFTIDTACSSGLVGVDVACKNLRAGTLTGAVVAGVNLWLSPEHTEERGTMRAAYSASGKCHTFDAKADGYCRAEAVNAVYLKRLSDAVRDGDPIRAVIRGTASNSDGWTPGINSPSAQAQAAMIREAYANAGIDSSEYAETGYLECHGTGTPAGDPTEVKGAASVLAHMRPPASPLIIGSVKSNIGHSEPGAGLSGLIKAMLVVEEGEIPGNPTFLNPNPAIDFDNLRVYATRI…
yanA	A2QUW6	Eurotiomycetes	Aspergillus niger	yanuthone D	PR-PKS	VAIIGMACRTPGDVRSPDSLWQYLLKKGDASGSLPDWRWEPYRQRHPRNAALLAQTTAKGYFLDNIDHFDAAFFSISPREAEQMDPQQRLALEVAWEALENAGISPPQLAGSNTSVYMGVNSDDYAKLLLEDLPNVDAHMGVGTAYCGIPSRISYILDLMGPSVALDAACASSLVAVHHARQAIRAGETDLAIAGGVNALLGPGLTRVLDEAGAISTDGKCRSFDETASGYGRGEGAGVVILKRLDKALADGDHVLAVLKGSAVASDGKTLGIMAPNARAQLLVAQKALAEAKVSADSINYVEAHATSTSLGDPTETNALAEVYGAGSGRSPSDPCYIGSIKPNIGHLEAGAGVMGLIKAVLVLRHGQVPPQANLKTLNSKIAWNENLLCPPRELVTLP…
sdgA (pkjA)	A0A1U8QN18	Eurotiomycetes	Aspergillus nidulans	asperniduglene A	PR-PKS	EPIAIIGTGCRLPGGSSSPSRLWTLLKNPRVVASETPGDRFDINAFYHEDPGYPGTTNSKEAYYISDDPRPFDAPFFNISATEAESIDPQQRQLLETVYESLESAGLRLDALQGSSTGIFCGVMNNDWGELQSADYKSLPQYLATGAARSIIANRISYFFDWHGPSVVVDTACSSSMVALHHAVTALQQNECTLALATGTNLIQAPNIFISTTKIQMLSPTGRSRMWDANADGYARGEGVISIVLKRLSDAIRDGDDIECVIRATGTNQDGRTMGLTMPSSVSQLQLIQSTYARAGLDPRRVQDRCQYFEAHGTGTLAGDPQEAAAIHHAFFGPPASPEKNGVYNGCDVSVNGAANGAFADDNDILLVGSVKTVVGHTEGTAGLAGIIKASLNLQHGLI…
cpaA	B6F209	Eurotiomycetes	Aspergillus oryzae	cyclopiazonic acid	PKS-NRPS hybrid	PIAVVGTACRFPGDISSPSQLWELLSNPKDVLRDLNPKRLNLTGFNHHNAEHHGATNVPNKSYILDDDVYRFDAAFFNISAAEAEAMDPQQRLLLETTYEALESAGYTLKQMRGSSTSVFIGAMTSDYHDIQARDLDTISRWHATGTSPSILSNRISYFFDLKGPSMTVNTACSSSLVALHQAVQSLRNGDCTAAIVGGVNLLLDPEVYISHSNLHMLSPTSRCRMWDRDADGYARGEGCTSIMIKTLDQALKDGDDVECIIRETAVNSDGRSAGITMPSPEAQATLIRETYERSGLDPVRDRCQYFECHGTGTQAGDPVEAQAIQQTFYPKNAVFSPDDKLYVGSIKTLIGHLEGCAGLAGVMKAIMCLKNRTITPNMFFDNLNPNISPFYDHLRIPT…
fsdS	Q5SBL6	Sordariomycetes	Fusarium heterosporum	fusaridione	PKS-NRPS hybrid	EPIAVVGSAGRFPGGCNTPSKLWDLLRSPRDLLREIPKERFNIDAFYHPDPLHHGTTNTRYSYFLDEDPAQFDAQFFSITPAEAEAIDPQQRLLLETVYESLCAAGLPIERLRGSDTGVYIGLMCDDWSSMIQKDIDALPTYTGTGTARSILSNRVSYFFDWQGPSMTIDTACSSSLVAVHEAVRLLRSGDSTVAIAAGANLILNPTQYVAESNLRMLSPTGRSRMWDASADGYARGEGIASVVLKTLSQAIADGDSIECIIRETGVNQDGRTSGLTVPSNIAQTKLIRETYARAGLDLSKPSDRPQLFHAHGTGTKAGDPQEAQAIHNAFFSGSQSQDAVEDADELFVHSIKTIIGHTEGTAGLASLIGTSLAIQNSTIPPNMHFKMLNPDIAPYYKH…
FfPKS19	S0EET5	Sordariomycetes	Fusarium fujikuroi	fujikurin	PR-PKS	EPIAIVGTSCRFPGGASSPSKLWELLDNPRDVVQKIPPRRFSTEAFYNADSQHHGVSPSDLIKGLRLTLQWSTNVKHAYLLDDDPRGFDRDFFAINPKEAEAMDPQQRILLETVYESVESAGYSIEQLRGSSTAVFVGCMSFDYQFAAIRGIDSTLPQYHATGAAMSILANRVSYFYDWKGPSVAIDTACSSSLVALHQAVSALRSGDAKLAVAAGSNLILGPEPFISESKLNMLSPNGRSYMWDASADGYTRGEGFSVLLLKTLTKALADSDHIECVIRETGVNSDGKTPGITMPSSNAQAQLIRDTYAKCGLDPNRESDRPQFFEAHGTGTQAGDPIEARAIQEVFFPDHTQPTDSKLLVGSVKTVIGHTEGTAGLAGVLKATLAIQHSQIPANLHF…
pynA	A5ABG0	Eurotiomycetes	Aspergillus niger	pyranonigrins E–J	PKS-NRPS hybrid	DPSVIVGLACRVPGATNPSQLWENIVAQKDLQRKMPADRFNVDAFYHPDGTNKGTTNAKFGYFLDQDIGMFDAGFFRISGKEAEAMDPQQRLLLEVVYEALEDAGITLDEVNGSNTAVFCGSFTNDYNAMVTKDLEYYPKYTVTGTGNAILSNRISYFYNLHGPSVTIDTACSSSLNESDIAIVVGSALHFDPNVFITMTDLGMLSSDGRCRTFDSMGSGYVRGEGICAAVLKRRRDAVYNGDNIRAVVRASGVNHDGIKQGITLPNTNAQEKLIRRTYDLAGLDPNDTQYFEAHGTGTARGDPIEARAIGAVFGSTRSEPLYVGSVKSNIGHLEGASGLAGIIKATLALEESQIPPNMHFKRPNPEIKFDEWKIQVPQDIISWPASANGIRRASINSF…

## Sheet: Cladonia macilenta PKS
Supplementary Table S1. Known PKS characterized in non-lichenized fungi and PKS identified in Cladonia macilenta
Gene ID	PKS family	Fungal class	Species	PKS_type	KS domain sequence
Cma_00003	PKS27	Lecanoromycetes	Cladonia macilenta	NR-PKS	VAIVGMSGRFPGSESINEFWENLQRGTDFHQKIPTSRFNLDEHYDPTGALKSSLTTQHGCFLENPGLFDCRLFNISPREALQMDPVQRLLLMTSYEAMEMAGYTPGGNPSADPKRVATYMAQTTDDWREINQAQGVDIYYVPGIVRAFTPGRINYHFKWEGPSYSVDTACSGSTTTVQLACRALLSRECDTALAGGGQVNATPASFAGCGRGGFLSPTGGCKTFSEEADGYCRGEGVGVVVLKRLEDAVNDNDKILAVISGSTRTYSAEAVSITQPHLESQVKILKKVLQQASMDPLDIGYIEMHGTGTKWGDSTEMQSVTEVFGVARSRDHPLAVGAVKANVGHSEAGAGITSIIKCVLLLQKGGPIPPQPGMPLTLNPKFPPLDKAHIKIADGIMEL…
Cma_00004	PKS47	Lecanoromycetes	Cladonia macilenta	HR-PKS	VAVIGIACRFPGEAYNGERFWEMICKGRSAYSEPDRFNVNAFHSGTKTKLNTSKPRGGHFLRQDVAEFDANFFSISETEASAMDPQARIMLEIAYEAFENAGLSLEKIAGTDTSCYIGNFTTDYREMLLRDPDFAPLYTLSGSGQELISNRISWFYDLRGPSFTLGTACSSSLVALHQACQSIRTGESSVSIVGGSNLLLNPDMFMMLSNMQFLAQDGTCKSFDANGDGYGRGEGFAAVILKRVHHAVRDGDVIRAVIRGTGVNQDGKTKGITVPSAEAQANLIRSTYLHAGIDFAHTHYFEAHGTGTRAGDPLELQGISNXLGPCRAQGQAILVGSVKSNIGHLEATAGLAGLIKAIYILEQGLIPPSIRFSNPNPQIPFDEWNISVPTKLIEFPVHG…
Cma_00017	PKS1	Lecanoromycetes	Cladonia macilenta	NR-PKS	VAIIGASCRLPGANSMEELWDLISSGSSKAREVPTDRFDIHGSFRASQDRKFTEKRKFYGNFVDNVENYDHAFFRTNPKEALNMDPQQRVLLELAFQAMDSSGYLGTHQRESGDHVGCFIGASFAEYLDNTNAHPPTAYTSTGMIRAFLCGRLSYYFGWSGPSEVLDTACSSSLVAINRAVKAVQTGECTMALTGGVNLMTGINNFMDLAKAGFLSPTGQCKPFDQAADGYCRSEGGGLVVLKLLKQALADGDQILGVIPGCATNQGGLSSSITIPHSPAQKKLYQTILHQARMKPDQVTYVEAHGTGTQAGDPLEVASIREVFGGPHRTDLVNIGSLKGNIGHAETAAGVASLLKVLAMIRHASIPPLANHKSLNPKIPSLETDKMTISSKVNRWEAQ…
Cma_00696	PKS40	Lecanoromycetes	Cladonia macilenta	PKS-NRPS hybrid	EPIAIVGSSCRFPGNSTSPSELWKLLSSPKDLSKEVPESRFNIAGFYHPDGEHHGTTNAAKSYWLEEDHRVFDASFFNITPKEAEAIDPQQKILLEVVYEAMETAGFSLQEYSGKNVSVFVGTMTADYDGLTQKDEQTSSQYCATGTSRAIISNRISYFFNWHGASMTIDTACSSSLVAIHQAVLSLRAGESSVACVAGANLMLGPENFIAEASLHMLSPTGKSRMWDAKADGYARGEGVAAVFLKTLSKALADGDTIEGIIRETGVNSDGRTKGITMPSSEAQAALIEDTYHKSGLDPRSSFDRCQFFEAHGTGTQAGDPREAGAIYKAFFDKAKTEEHHVEDTEVLLVGSIKTVIGHTEGAAGIAGVLKVALAMKHQLIPPNQHFETLNPRIKPFYK…
Cma_00712	PKS2	Lecanoromycetes	Cladonia macilenta	NR-PKS	IAVVGMACRFPGANTTDEFWDLLASGRSMAQEVPKERIDIRGNFRATQDSRWVGRTKFFGNFISDVDAFDNAFFNTNTKEAVAMDPQQRLLLETAYQAVESSGYLSSHRRADRDKVGVYIGASFKDSVEHAASHAPNAYTSTGNIAAFLAGKVSHYFNWSGPAEVIDTACSASAVAIKNACEAIRRNECSMALAGGVNIMTTPTNFMDLARAGFLSPTGQCKPFDSAADGYCRAEGVGLIFLKGLTKAEEDGDLVLGVIPGIASNQGSQPSAITIPYSPAQIALNQQILSQAAIRPEEVSYVEAHGTGTQAGDPLEIESIRNVYGGKNRETLHIGSVKGNIGHTETAAGVAGVIKALLMIDKGSLPACANHHKLNPKIPALEPDHMAINTILMPWKPAF…
Cma_00871	PKS21	Lecanoromycetes	Cladonia macilenta	NR-PKS	IAITGFSGRFPEAENLHRFWDVLRGGIDTHSETPKSRWDVETHVDSTLKRKNTSGTPYGCWLNNPGLFDRSFFSISPREAPQMDPAQRLALMCAYEAVEMSGIVPDATPSTMKSRVGVFIGSTSNDWCETNSAQDVDTYFIPGGNRAFIPGRINYCFKFSGPSFSIDTACSSSLAATHLACNALWRNDIDCAIVGGTNVLTNPDVTAGLDRGHFLSRTGNCKTFDDGADGYCRGESVGIVVLKRLHDAQADNDPIHGCILAAVTNHSAEAESITRPHVGAQQALFSDVLAKGGVHPNDISYVEMHGTGTQAGDGREMASVSQTFAPWPQGDPRSRRTDLHVGSVKANVGHGESAAGVTALIKVLLMMQNNEIPPHCGIKTRINRTFPSDLEERRIRIAK…
Cma_01700	PKS38	Lecanoromycetes	Cladonia macilenta	HR-PKS	PVAICGMAMRLPGGIRNDNDLYKFLLNKGDARSTIGEDRYNVDGYYSPYGQDGTISTKQGYFLNDIDYSNLDLSMFSFSAAEAEQLDPNHRLVLEVVREAFESSGEVEWRKKNIGTYVGLFTEDWQEMAHKDNQEYNTHRILGGTDFALPNRIAYEYDLKGPRMVIKTACSSAGIGLHEALEAIRQKKITAALITGSNLIMAPGMTISMSLLGSLSPEGSSKSFDASADGYARGEAVSALYIKRLDEAIKDGNPIRAVIRSSATNVDGKTNGISMPNGEAHEALIRQAYGAIGLDLSATAMVEAHGTGTKVGDPIEAGAIGRCFGETGIYLGASKPNLGHSEGAAAITSVMKAALSLENRTILPNIKFKDPHPKISWEAHKLVVPVEPSPWPENKAERI…
Cma_02330	.	Lecanoromycetes	Cladonia macilenta	PKS-NRPS hybrid	IAIVSMACRLPGGVETPEDFWSLLRDGTDAITEIPKDRWDADAIYDADPDAAGKSYCRHGGFLASVGSSDPAFFGISPVEARSMHPSHHLMLEICHEAFQRAGHTTQSLMNSETGVFIGISENASTDQGYGPEFDGYSLTGSASATISGRLSYLYGLRGASMTIDTACSSSLVATHLACNALRQGECDMAIAGGVNLILNPGIHIEFSRLRGLSPDGRCRAFSADTQGTGFSEGAAAIVLKRLRDAQRDGDIVHAVLRASAVGHAGRTSGLTAPSTSSQVRLIRRSLRAAGLEPSDIDVVEAHGTATKLGDPIEGAALAEVFRSSHAGGTPLWIGSSKSNIGHTGAAAGVVGVVKMVLAMREGLIPRTLHVSKPTPAVDWMGGTMALACEQQFWAASIR…
Cma_02753	PKS48	Lecanoromycetes	Cladonia macilenta	HR-PKS	EPIAVVGLSLKFPQDATSPESFWKMIMEKRCAMTEIPADRLETDSFYGTDKSRNDTISVRGGHFLEEAPALFDAPFFSITSAEAASMDVQQRALLETAYRALENAGMPLEKVNGSKTSVHTGSFADDYRLMTLKDQEGLPKHAATGASISILANRLSWFFNFSGPSVHLDSACSSSMMALDMACQGLRNGDSNMALVAGSNTIWALEPYLILANMNFLSPDSRCYSFDHRANGYARGEGFGVLILKRLADAIEDGDSIRAVIRSTGSNSDGRTPGITQPSRDAQERLIKETYEKAGLDLRATRFFEAHGTGTPVGDPIEAGAIGGAFGKYRSPDEPLYVGAVKSNVGHLEGASGVAGVIKTILALEKGIIPPNSNFEQLNPKIDAPSLNLRFPTQAMPW…
Cma_03710	.	Lecanoromycetes	Cladonia macilenta	HR-PKS	EPIAIIGMSSKFAGDAINTEKLWRMLAEGRSGWTPFPPSRFRSEGVYHPNNERLNSTHVRGAHFLEENVGLFDAAFFSYSSETASLLDPQYRLQLESVYEAVENAGLPLAQIAGSNTSVFTGVFVHDYRDGLLRDPDNLPRLMATGTGVPMMSNRISHFFDLRGASMTIETACSSGMVATHQAIQSLRTGEADMSIVGCANLTLNPDMFKALGSAGFLSGDGKSNAFDSRASGYGRGEGVATLVVKRLKDARAAGDPIRAVIRESLLNQDGKTETITTPSLEAQEALIRGCYSKAGLDPRDTQYFEAHGTGTQAGDTVEARAIANVFGSGREPLLIGSIKTNVGHTEAASGLASIIKTVLAMEKGMIPPSINFEKPNPKLALEDWNLRLVKDLQKWPAA…
Cma_03711	.	Lecanoromycetes	Cladonia macilenta	NR-PKS	IAVIGMSCNVAGAQDIEQYWKILMEGRSQHKELVPNDRFVMETIFRPYEKGDEEKKWYGNFIDDYDAFDYKFFKKSPREVLHMDPQQRLILQAAYQAVAQSGYYHNSGSDSRIGCYIGVVANDYENNISHTSPNAFSATGALRSYIAGKVSHYFGWTGPGMTLDTACSASTVGINLACQAILSGECSAALAGGTNFYSTPMFFQNLAAGSFLSSTGQCKPFDAKADGYCRGEAIGAVFLKRVTNAIADGDQIMGVISATAINQNLNTTPIFVPNPHSLTNLFRTVITKSGLNVNDISVVEAHGTGTPVGDPAEYDSIRQVFGGSARAGLKPLQVGSVKGLIGHSEGASGVVALVKILLMMQRGRIPPQASFKSMSPSIKALPSDNMEVTKTTIPWADDF…
Cma_04306	PKS22	Lecanoromycetes	Cladonia macilenta	NR-PKS	IAIVGMAGRFPNAANHELFWELLEKGTDTHKLIPKDRFDEAHIDPTGQRKNTSHTPYGCFMDEPGLFDPRFFRMSPREATQTDPMHRLALLTAYEALEMSGFVPNRTASTRLHRVGTFYGQTSDDWREIQEGQDIDTYFIPGGVRAFAPGRINYYFKFSGPSFSVDTACSSSFAALQLAVTSLRAGDCDTAVTGGMNVLTNPDIFSGLSRGQFLSKTGNCQTFDNEADGYCRGEAVASVVLKRLEDAEADKDNILGVILASATNHSADAISITHPHAPTQQHLYKQLLNRAAIDAHDVCYVEMHGTGTQAGDGTEMESVTNVFADPSHKRRSDQPLHLGAVKANIGHGEAASGVSALIKVLLMMEKNAIPPNCGIKHGMNQGFPRDLEARNVHIPLRVT…
Cma_04575	.	Lecanoromycetes	Cladonia macilenta	HR-PKS	IALVGMGCRWPQXTTQPSELWDFLRSGEAAYRPFPAERMNVDAFYHEKRGRPGSFYTRGGCFLTSDPYEFDHTFFGINPQEATTMDPAQRKLLETVYEAFEASGTPMEKVSGSKTGCFIGNFNRDFSIMQYRDAEFPEPYAVTGGGDAILSNRVNYVFNLKGPSLTIDTACSSSLYALHLACSAIQNDECDGAIVAGSNLILTPETQIFSSALGAVSPTSRCHTFDAAADGYARADGVGALYIKSLAKAVKDNDPIRAIIRGTAVNSNGKTGGITHPSWEGQAAAIRQAYERSGVDHAITAYIECHGTGTPVGDPLEMTAIGSVFAEGRSPSNSLLVGSIKSNIGHTEAASGIAGIMKAVLAIENGVIPPTVGFKNLNPQIDLKDGRLKIVTENTPWPD…
Cma_04766	PKS45	Lecanoromycetes	Cladonia macilenta	HR-PKS	PIAIVGMACRLPGGSSNPEKLWNMVASGRSGWSSIPAERFTQSSFEHPSSDVGGTFKSQGGHFLEEDISLFDAPFFNISPLEAKAMDPQMRLQLEVAYEALENGGVTLEKVSGTNTSVYVGVFSDDYSNMMLTDPETLPAHHVVGTGKAIFANRISYYFNLKGPSLALDTGCSASLVALHQACQGLRAGESKQAIVGGTNLILSPKTMISLSNLGGGPLLFIMPSCEAQVSMMNAAYAQARLDPVDTGYVEAHGPGTKVGDPIEIEAISTALAKSRSPSNPLVVGSVKANIGHLESASGLASLIKAVLCLEKGLVPPSTNFMCENKELMLKERNLRVATELQPWPTGTVRRASVNSFGYGGTNAHVILD
Cma_04865	.	Lecanoromycetes	Cladonia macilenta	NR-PKS	IAVIGMACKFPGADSIEEFWQLLSSGSSRLDEMPDDRFSTEGLRRTPDGKFRFFGNFVRDIQAFDHRFFKKSSREAASMDPQQRLILQCAYEALESSGHFGKLASPIPDDTGCFIGVCTNDYNDNVASHKPNAYSSLGTLRAFIAGKISHYFGWSGPSLTFDTACSSSAVAIHDACRSLQGDECSQAVAGGINLFTTPYFYENLVAASFLSPTGQTKPFDAKADGYCRGEGAGLVVMKKLSTAIADGDTVMGVISASRINQNSNAVGITVPHSPSQAALYKRAVNIAGVDPKTVSYVEAHGTGTPVGDPREIASIREVFGGPARTNTLHVSSVKGNIGHLEAASGVASLIKTLLMIKHSTIPVQASFSSLNPAIPALEPDHLAIPTRTQPWDAKLKVAC…
Cma_04909	PKS13	Lecanoromycetes	Cladonia macilenta	NR-PKS	IAIVGMAGRFPDAADHEKFWTLLEKGLDVHRTVPTDRYDVTTHTDPTLQRKNTSHTPYGNFIEKPGLFDARFFHMSPREAAQTDPMQRLELTTAYEAMEMAGIVPGRTASTKHNRVGTFYGMTSDDWREINAAQEIDTYFISGGVRAFGSGRINYYFKFSGPSFVIDTACSSSFAAIQLACTSLQARDCDTAFTGGANVLTNPDIFSGLSRGHFLSKTGNCNTFDNEADGYCRGEGVATIILKRLEDAMADKDPILGVIRATATNHSAEAVSITHPHVGAQQSLFRKILRDANTNPGDVSYVEMHGTGTQAGDTVEMESVSNVFAPAGLRRSPVQTLYLGSVKSNIGHGEAASGVCALIKALLMMQNSAIPPHCGIKGIINQKFPNDLGARNICIATEK…
Cma_05485	PKS41	Lecanoromycetes	Cladonia macilenta	PKS-NRPS hybrid	EPIAIVGSACRFPGGATSPSMLWKLLESPHDVYMDIPEDRFNATTFYHPDGNHHGTTNVRQSYLLQEDVRVFDAAFFNISPNEADSMDPQQRLLLETVYEALEAGGHTLEALRGSDTGVYAGTMTADYNDTLTRDHNTMTKYFSTGTNRAIISNRVSYFFDWHGPSMTIDTACSSSLIAVHQGVKALXXXXXXXXXXSHGTGTQAGDPKEAAAIHQCFGQHVAGSENPMYVGSVKTVIGHLEGSAGLAGILKGSAMIQRGFLAPNLHFNRLNPGIEPYYHGLHVMTQLSAWPMLPEGVPRRVSVNSFGFGGTNAHAILEQ
Cma_05503	PKS4	Lecanoromycetes	Cladonia macilenta	HR-PKS	PVAIVGMAMRLPGGIHNADDFWDLLINKRNGQCRVPKDRYNIDAWYGPGKAGHVGTQYGYFLEDLDLSHIDASFWSMTKQEAELMDPQQRLILEVVYEALENAGEKNWRGKNIGCYVGIFGEDWLDMDSKDVQNMHMYRLTGYGDYVTANRVSYEFDFKGPSMTIRTACSSSLTGLHEACQALYHGDCTSAIVGGTNVIMTPRMTIAMTEQGVISPTGSCKSFDASADGYARGEAVSALYIKKLSDAISDGDPIRAVIRSTCINNDGKTVGLTSPSTEAHETLIRRGHELAGIKDLSKTAMIECHGTGTKIGDPIETKAVANVFGHYGIYIGSVKPNLGHSEGASGMSSVIKMVLALEHRTIPPNINFKKGNPQIPWEEAKLKVPVTATPWPEDRAERV…
Cma_06164	PKS34	Lecanoromycetes	Cladonia macilenta	NR-PKS	LAIIGMSGRFPGAKDNEAFWDLLYQGLDVHKPVPASRWNVKTHVDLTETRKNTSATPFGCWLDNPELFDARFFNISPREAPQIDPAQRLALMTAYEAIEQAGIVPDATPSTRRDRVGVFYGVTGMDWMETNSPQNVDTYFIPGGNQAFIPGRINYCFKFSGPSFAVNTACSSSLAGIHLACNSLWRGEIDTAISGGTNVLTNPDMTAGLDKGHFLSRTGNCKTFDDSADGYCRGEGIGTVIIKRLDDAIADNDPILAVILGANTNHSAXSDSITRPHVGAQRAVFSKILNQGAVDPYTVGYVEMHGTGTQAGDAGEMSSTLDSFAPPLNQVKKGRSSDQALYLGSAKANIGHGESASGVSSLIKVLLMMQKNMIVPHCGIKTRINQKFPTDLQERNVNI…
Cma_06590	PKS31	Lecanoromycetes	Cladonia macilenta	NR-PKS	IAIIGFSGRFPESASNEEFWELLHAGRDVHRTIPEDRFDWKTHFDATGKRKNTSRVQYGCFIKEPGMFDARFFNMSPRESENTDPAQRLAITTTYEALEMAGLVLNRTPSTQQDRVGVFFGITSDDWREVNSGQDIDTYFIPGGNRAFVPGRISYFFRFSGPSISIDTACSSSFAAIQTACSYLWKGDVDTAVAGGTNVLTNPDNFAGLDRGHFLSTTGNCNTFDDGASGYCRSDAVGSVILKRLEDAQSDHDPIFGVIAGATTNHCGQTDSITRPHEGDQRSVFNRIMRHANVNPLDISYVEMHGTGTQAGDATEMNSVLSTFVPGRERMPRYPLYLGSAKANIGHAESASGVSSLIKVLIMMKENEIPPHCGIKTKINSTYPLDLKERNVIIASKPT…
Cma_06832	PKS17	Lecanoromycetes	Cladonia macilenta	NR-PKS	LAIVGMSCRLPGGATNTEKFWELLEKGLDVSRRIPADRFDVDTHYDPTGKQLNKSMTQYGCFIDEPGLFDAPFFNMSPREAQVVDPQMRLALVTAYEALEHAGYVGNRTAATQLQRIGTYYGQAADDYREVNQGQEVSTYYIPGGCRAFGPGRINYFFKFAGPSYSIDTACSSGLAAIEVACQALWNGEIDTAVTGGVNVLTNPDGFTGLCNGHFLTKGHNACKTWDATADGYCRADGIGSLVIKRLEDAKVDNDNILGVILGAGTNHSAEAVSITHPHAGHQAYLSRQVLRQAGVDPFDVSYVELHGTGTQAGDHEEMQGILEVYAPLTKRRSKDQPLHIGAVKANLGHSESAAGTTALIKVLLMLQKNAIPPHVGIKTEINPRFPRDFDKRNLHIAL…
Cma_06919	.	Lecanoromycetes	Cladonia macilenta	HR-PKS	PIAIIGMGCRLPGGIESPPKLWDLLSERRSTQSTIPKSRFNIDGFYHPDLERHGSITAQGGYFLEEDLREFDNEFFGINNLEAAYMDPEQRKLLEVVFECFENAGTTLDDVSGASVGCYVGKFTYDYLTIQNKDPEYMHRYHATGMSTSILANRVSHVFNLQGPSLVLDTACSSALYCLHTACNALIADECESAIVAGANLIQSPEQHIATMKAGVLSPTSTCHTFDVAADGYGRGESVGALYIKKLSKAVHDGDTIRAIIRATAVNSNGNTPGITLPSAVMQEAVIRKSYQRAGLSPDDTDYVECHGTGTQVGDAIEVEALSRVFSRSTDQPLLIGSIKPSVGHSEAASAISSIIKVVLALEKGEIPATYGVNKVNPKIKTDEWNIRIVTEKIKWPEK…
Cma_07102	PKS16	Lecanoromycetes	Cladonia macilenta	NR-PKS	IAIIGFAARLPESETLEEAWKLLEDGRDVHKKIPSDRFDVNTHCDPSGKIKNTTHTPYGCFLDRPGFFDARLFNMSPREASQTDPAQRLLLLTTYEALEMAGYTPDGTPSTAGDRIGTFFGQTLDDYREANASQNIEMYYVSGGIRAFGPGRLNFHFKWEGPSYCVDAACSSSTLSIQMAMSSLRAHECDTAVAGGTNVLTGVDMFSGLSRGSFLSPTGSCKTFDNDADGYCRGDGVGSVILKRLDDAIADGDNIQAVIKSAATNHSAHAVSITHPHAGAQQNLMRQVLRDADVEPSDIDYVEMHGTGTQAGDATEFASVTNVISGRTRDNPLHVGAVKANIGHAEAAAGTNSLVKVLMMMRKNAIPPHVGIKGRINESFPPLDKINVRINRTMTPFVA…
Cma_07359	PKS15	Lecanoromycetes	Cladonia macilenta	NR-PKS	LAIVGMAGRFPDAADHEKFWDLLEAGLDVHRRIPKDRFDVDKHFDPNGKIRNTSHTPYGCFIEEPGLFDPRFFNMSPREATQTDPMHRLGLASAYEALEMAGYVPNRTPSTKLDRIGTFYGQTSDDWREINEAQDIDTYFITAGVRAFAPGRINYYFKFSGPSFSIDTACSSSAAALQLACTSLWAGDCDTAVTGGLNVMTNSDIFAGLSRGQFLSKTGNCQTFDNDADGYCRGDGIGSLVIKRLDDALFDNDRILGVILETATNHSSNAISITHPHAPTQEQLFKKVLDDAGLDPHEVNYVEMHGTGTQAGDGTEMKSVTNIFAPVSRTGTRKKPLHLGSVKANVGHGEAVSGVTAMIKCLLMLQKNAIPPHCGIKKTINQGFPQDLNARNVHIAFKP…
Cma_07383	PKS9	Lecanoromycetes	Cladonia macilenta	NR-PKS	IAVIGMACRFPEADSLEEYWQLISSGGTAFKELPVERFNPTDIGREPKVANFWGNFLRHPDEFDHRFFGISGREANTMDPQQRLALQVAYEALESSGCCSLPAEKQATDVGCYLGVGSVDYEGNVASENANAFSATGTLRAFISGRISHFLGWTGPSITFDTACSSSAVAIHSACKALLAKECSMALAGGVNVITSPDLYQNLSAASFLSPKGPSKAFDASANGYCRGEGAGMLVLKSLSRAVADGDSILGVIAGSAVNQSSNRSPITVPDSQSQKALYNQALSSGRITPKEVTYVEAHGTGTPVGDPIEYESIRLAFAGPGRSEELFLGSVKDNIGHAEGASGAAGIIKALLMMHYRTIPKQANFKTLNPGIEYTVTDKITVPKSNLPWVSKRRVALV…
Cma_07449	PKS25	Lecanoromycetes	Cladonia macilenta	NR-PKS	IAIVGMGLDLPGAPDASTLWRNLKEALNSCTEIPASRFHVEDFYQKDTGRTLNTKYGNFMENPFLFDNELFKISPREASSIDPQQRVMLQTAYRALEDAGYVPDSTPSFSRKTFGCFIGNATMDYTDNLRDEIDVYYSPGTLRAFQSGRISYAFKWSGPSITLDTACSSSITAMHQASRALLSGDCRAALVGGVNVITSPDMYLGLDRAHFLSPTGQCKSFDESADGYCRSEGCVAFVLKKVDDAMAEGDQILGIIRGVEINQSGNARSITHSHAPTQEDLFDRILEKTKIHPHQITVAETHGTGTQTGDVSELIGIRKAFCTGRDPSNHLHLTSIKANIGHSEAASGGAALAKLLLMMKHQEIPPQISLNTLNHKIQELGTDGAVISRDGALWPRPS
Cma_07652	PKS10	Lecanoromycetes	Cladonia macilenta	HR-PKS	PIAIIGMGCRMPGDATSPEKLWKLISVGRTAWSETPADRWTMSSYQHPHTERKGTVSVPMSFKGGHFLEEDVGRFDAPFFSITPSEAKVMDPQQRMMLEVTYEAVENAGIAIKDIAGSRTSCFVGDFSSRDYENNINRDVESSAMYQLSGNTMSIMSNRLSYFFDLKSPSMTVDTACSSSLVALHLACQSIRTKESQMAIVGGINLMLSPDMSLSLDAPHLLSPDSRSYAFDNRANGYARGEGLAVVLLKPLDAALKDNDMIRAIILGSGCNHDGKTKGLHLPNTDAQEQLIRDTYSNSGLDLADTAYCEAHGTGTPVGDPLEARALGATIGRARQERSPLLLGSVKTNIGHLEGGAGLAGVIKAVLALEKGFIPPSVNFDEPTSRIPFKDWNLEVVTR…
Cma_07721	PKS24	Lecanoromycetes	Cladonia macilenta	NR-PKS	IAIVGMGIHYPKGHGEDELWDTLSRGLNAVTEVPNSRFEIARYRAAGDSAKSRSMVTQHGAFLDDIWTFDHSFFNITPREAKSMDPQQRILLHTVQSALDDAGYVPDATPTFQRATIGCYIGVATGDYTDNLRDDIDVFYSPGTLRAFHSGRISFVHKFSGPSIVTDTACSSSLVSIFQACRAIQNGDCTAAVAXGVNAICSPDMYLGLSRGHFLSPTGGCKPFDATADGYCRAEGCGVFVLKRLSDAITENDQIRGVIKGVEVNQSGNAHSITHPHSETQALLFQQLFGKSKVDPATVSVVEAHGTGTQAGDVREIASLQTVFRDSRPIGRPLLISSIKGNIGHCEAASGAAGLAKLLLMLRKGKVPKQAGLSKLNPKLSGLEDAGMLIPTENLEWRQ…
Cma_08224	PKS33	Lecanoromycetes	Cladonia macilenta	NR-PKS	IAVIGVSGRFPDAEDLQSFWDLLYEGRDVHKVVPPLRWDAKTHVDPTGKSKNTSATPFGCWLDHPEVFDAKFFNISPREAPQIDPAQRLALLTAYEAIEQAGTVPGATPSTQKDRVGVFFGVTSNDWMETNSAQNIDAYFIPGGNRAFIPGRINYFFNFSGPSFSVDTACSSSLASMHTACNALWRGEIDTAIAGGTNVLTNPDFTAGLDKGHFLSRTGNCKTFDDDADGYCRGEGVATVILKRLEDALADGDPIQAVILGAYTNHSAEAESITRPHIGAQKDIFHKVLDSAGVDPCDVGYVEMHGTGTQVGDGAEFRSVVDTFAPENTRVKRSVEQPLYVGSAKANIGHGEAASGVVSLAKLLLMMKNNTIPPHCGIKSKINHTFPKDLEKRQVFIAN…
Cma_08374	PKS18	Lecanoromycetes	Cladonia macilenta	NR-PKS	IAIVGMSCRMPGGATDTEKFWQLLESGLDVHRRIPADRFDVXSHYDPTGKRVNTSHTPYGCFIDEPGLFDAPFFNMSPREAEQTDPMQRLAIVTAYEALERAGYVANRTAATRLERIGTFYGQASDDYREVNTAQEVSTYFIPGGCRAFGPGRINYFFKFAGPSYSIDSACSSSLATIQSACTALWNGDLDTAVVGGMNVLTNSDAFAGLSHGHFLTKTSNACKTWDSEADGYCRADAVASLVMKRLEDAEADNDNILGVVLSAGTNHSANAVSITHPHAGHQAYLGRLVLNRAGVDPLDVGYVEMHGTGTQAGDAEEIQSVTEVFSPSTGGKRRSAKNPLYIGAVKANVGHSEAAAGVTAVLKVLLMLQKNAIVPHVGIKNSLNPLFPKFIDGRHVQI…
Cma_08414	PKS5	Lecanoromycetes	Cladonia macilenta	PKS-NRPS hybrid	DPTAIIGLACRVPGAQNSTKLWENIVEQKDLQKKIPADRFNVDAFYHPNGANKSTTNARYGYFLDQDISLFDPEFFRISGKEAEAMDPQQRMLLEVVYEALEDAGITLDEISGTQSSVFCGSFTNDYKDMVNKDLGYYSKYTATGTGNAILSNRISFFYNLHGASVTIDTACSSSLISFHLGNKSVQEDDADYSIVVGSSLHFDPNMFITMTDFGFLSSDGRCRAFDASGKGYVRGEGICAVVLKRKSRAELDGNKIRCIIRGSDINHDGTKEGITVPNSAAQEALIRKTYKNAGLDTKDTQYFEAHGTGTQAGDPRETRAIGAVFAQDRDSPLHVGSVKTNIGHLEGASGLAGIIKTTMALENRKIPPNMLFNNPNPNIDFENWKIAVPTKTLDWESP…
Cma_09511	.	Lecanoromycetes	Cladonia macilenta	HR-PKS	DPVAVIGLSCRLPGCNNSPTALWEFLKRGECARTEPPESRFNLKGHNDASKKPNTMRTPGGMFLENIDLRDIDAQFFRLSQVEAISMDPQQRQLLEVMYEGLENAGISLEELKGKSVGCFVSSYSSDYGDSQSRDPEDKPLASTVGVGRAMLSNRISHFLDIHGPSMTIDTACSGGLVAVDVACHYLKTGEIEAAIVSGCNLYLSPEHTMDQSMSGAVSITGRCHTFDAKADGYVKAEAVNSIIIKRLEDAVRNRDPIRAVIRGSATNSNGRTAGIVSPSSNLQSLAICRAYASAGISEFNSTSYLECHGTGTPVGDPIEVAGVSSVFRATRSPDKPLIIGSIKSNIGHSEPAAGLSGLLKTVLALENGVIPGNPTFEVANPEIDFLAQRVHASKEALP…
Cma_09542	PKS42	Lecanoromycetes	Cladonia macilenta	PR-PKS	ESIAVIGIGCRFPGGADTPSKLWSIINHPCDLRRKPSASRFNIDPFYHPVGTHHGTTNTTKSYWLEDNDRSNVAQFDAGFFNIQPGEAKAMDPQQRLLMEVVYDSLCAAGQPMEKLRGSDTAVYVGSMCDDYNTMLNRDWETLPRYTATGLERGILANRLSYFFDWHGPSVSIDTACSSSLVALDYAVQTIRSGRSKVAVAAGTSLILSPVMYISESNLSMLSPNGRCAMWDVAADGYARGEGVAAVIVKMLSQAIADNDPIDCVIRETGVNQDGRTPGLTIPSSLAQAALIRQCYAKAGLDPINNPQDRPQFFQAHSTGTKAGDPQEAEAISSALFPAGSRATMSSEKLLVGSIKTVLGHSEGTAGLASVISTSLALKHGVVPPNLHFDNLSPKVAPF…
Cma_10060	PKS6	Lecanoromycetes	Cladonia macilenta	PR-PKS	IAIIGMSCRVAGANSPPELWDNLVSSKDVQSEITRFNVQGYYHPDGGPRKGLTNVRRAYMLDDDTIDKFDNAFFHVTPVEAEAMDPQQRMLLEIAYETVENAGITLDAFRGSDTAVFAGMEGCDYHTIAARDIDATPRYLATGTSTCMAANRLSYFFNLSGPSMSVDTACSSSMAALHQAVRMLQHGDSKMALVCSAKLILNPDMFPSSSELGFLSPSGKCQCFDEAADGYGRGEGVLALLLKPLDLALADQDPIRAVIRGTRLNQDGRTQGITMPSADAQLRNMTSLYQEINLDPARIQYLEAHGTGTAAGDPIEFSAINAVFGPSRETVEPLVVGSVKSCIGHLEASSALASIIKVTVCLERGLIPPQLHFEHPNPKIDFRYARIPTSVLPWQHAAR…
Cma_10195	PKS30	Lecanoromycetes	Cladonia macilenta	NR-PKS	IAIIGYSGRFPDAESTDKFWQLLRKGLDVHRKIPKDRFNVANHYDASGKKKNTSKVQYGCFIEEPGLFDTRFFNMSPRESANTDPGQRLAIITAYESLEMAGFMPDRTPSSQRDRVGIFYGMTSDDWREVNSGQNVDTYFIPGGNRAFTPGRINYHFKFSGPSFSIDTACSSSFAAIHTACNSLWRGDCDTALAGGTNVMTNPDNFAGLDRGHFLSSTGNCNTFDDGADGYCRADAVGTVILKRLEDAEADNDPIKAVILGAYTNHSAEADSMTRPHVGAQASIFNKILDTANVDPLDVSYIEMHGTGTQHGDAVEMKSVLDVFASGQRGPEHPLHLGSVKANVGHAESGSGVTSLIKVLMMMEENEIPPHCGIKTKINRNFPTDLEARNVNIALEPAP…
Cma_10355	PKS35	Lecanoromycetes	Cladonia macilenta	HR-PKS	PIVIVGMACRLPGNVASPKDFWEMLLQEKSGQCKIPKERFNIEGFYHPESDRAGLINTRGGYFLQXDVRXFDNDFFGINNIEAMYMDPQQRKLLEVVYECFESSGTSLEAIAGANVGVYVGNFTVDFQTMQARDADYLHRYSATGSGTAILSNRVSHVFDLRGPXFTLDTACSSSIYCLHNAVTALENAECNAAVVAGANLITSPEQHLGTMKGGVLSPTSTCHTFDASADGYGRAEGVGALYLKRLSAALKDNDHIYAVIRATAVNSNGKTPGISQPSVAGQAEVIRKAYRKAGLDTSETSYVECHGTGTALGDPIEVEALSEVFPRSRGRPLLVGAVKTNMGHSEAASGISAIIKTCLAFEHARIPSTIGITRLNPKIPFKEHNIEVVREITSWPSP…
Cma_10664	.	Lecanoromycetes	Cladonia macilenta	HR-PKS	EPIAVIGLDLKLPQDAATPQGFFEMLKEGRSALTEVPKDRYNLEGFYHPDSDRAGTMNVRAAHFLSEDIATFDAPFFSITPPEAACMDPQQRGLLETVYRAFENAGIPMEQVFGSKTSVYVGCFTREYEQLLARDPEMNLRYIATGTGTAMLSNRLSWFYDLKGPSITLDTACSSSLNACHLACTSLRNKEANMALVGGCNLFYNPETIIPLTNLGFLSPDSKCYSFDHRANGYSRGEGFGILVLKRLSDALRDNDTIRTVIRATSSNQDGKSPGITQPTKQAQMQLIKDTYAAGGLDFTQTRYFEAHGTGTPVGDPIEAGAIASIFNAHRSKEEPLFIGAVKSNVGHLEGAAGIAGLMKTVMVLESGIIPPNIWFEKPNPSIPLDEWNIRFPLEVTPW…
Cma_06514	PKS3	Lecanoromycetes	Cladonia macilenta	HR-PKS	MDPQQRHLLEVSYEALENAGLSLPCISGTNTGVFIGGGNAEYRSHVGHDIDNLPMFEATGNAESLLANRLSYVYNLQGPSLTIDTACSSSLVAMNTAFLSLQAGESSVALVGGSVLRLRPESAISLSNMKLLSPDGRSYAFDDRATSGFGRGEGSACLVLKPLDAAMRDGDPIRAVIRNTGVNQDGKTAGITMPNGHAQASLIRSVYRSAEMEPLMTDYVEAHGTGTATGDPIEAAALGEVFGRSPDXPAVVIGSIKSNIGHLEALSGVASVIKAALMLERRFYLPNCDLQTLNSKIPFQQLNLNV
